# Supplementary material for: The predictive nature of transcript expression levels on protein expression in adult human brain
Source: BMC Genomics. 2017 Apr 24;18:322. doi: 10.1186/s12864-017-3674-x (PMC5402646; doi:10.1186/s12864-017-3674-x)
Supplement: Additional file 1: — Complete list gene and protein expression in human ACC and the results of the OLS regressions. The file also contains the rank order changes of categories when R2 values are compared between species or regions of the brain. (XLSX 9357 kb) [file 12864_2017_3674_MOESM1_ESM.xlsx]

## Sheet: Expression_Human_ACC
			Transcript Expression					Protein Expression
Gene Name	Primary Protein Name	Protein Description	Human 1	Human 2	Human 3	Mean	SD	Human 1	Human 2	Human 3	Mean	SD
A2M	A2MG_HUMAN	Alpha-2-macroglobulin	532.007	476.53	154.439	387.659	203.871	22891.2	24396.5	24293.1	23860.3	840.82
AARS	SYAC_HUMAN	Alanyl-tRNA synthetase	169.522	278.216	527.487	325.075	183.526	178657	188762	174033	180484	7532.43
ABHD10	ABHDA_HUMAN	Abhydrolase domain containing 10	226.716	221.552	193.313	213.86	17.9806	62286.1	73968	74388.9	70214.3	6869.24
ABHD14B	ABHEB_HUMAN	Abhydrolase domain containing 14B	12.7478	60.8013	32.8284	35.4592	24.1346	38184.9	30965.5	30540.9	33230.4	4295.93
ACAD8	ACAD8_HUMAN	Acyl-CoA dehydrogenase family, member 8	12.1357	46.9535	62.4839	40.5244	25.7825	3564.7	2507.07	2167.99	2746.59	728.511
ACADVL	ACADV_HUMAN	Acyl-CoA dehydrogenase, very long chain	688.477	932.408	506.306	709.064	213.796	11740.1	17200	15919.2	14953.1	2855.31
ACAT1	THIL_HUMAN	Acetyl-CoA acetyltransferase 1	209.661	239.995	166.4	205.352	36.9862	594376	628849	613636	612287	17276.3
ACO2	ACON_HUMAN	Aconitate hydratase, mitochondrial	419.163	276.414	262.341	319.306	86.7647	2.67744e+06	2.67991e+06	2.82942e+06	2.72893e+06	87043.7
ACOT13	ACO13_HUMAN	Acyl-coenzyme A thioesterase 13	99.0638	51.4685	22.6105	57.7143	38.6075	327230	272860	225266	275119	51019.6
ACOT7	BACH_HUMAN	Acyl-CoA thioesterase 7	78.7106	155.694	490.855	241.753	219.136	516431	547282	572758	545490	28206.3
ACP1	PPAC_HUMAN	Acid phosphatase 1, soluble	28.8059	20.8362	36.5666	28.7362	7.86546	49107.5	39700.1	31739.5	40182.3	8694.07
ACSL5	ACSL5_HUMAN	Long-chain-fatty-acid--CoA ligase 6	261.446	36.0385	13.6379	103.707	137.064	9969.29	9198.22	8460.85	9209.45	754.279
ACTA1	ACTS_HUMAN	Actin, alpha skeletal muscle	13.1982	14.4263	27.8441	18.4896	8.12455	6.86856e+06	7.32539e+06	7.38883e+06	7.19426e+06	283840
ACTN1	ACTN1_HUMAN	Actinin, alpha 1	153.687	157.986	411.86	241.178	147.831	515853	517354	483762	505656	18975.6
ACTN2	ACTN2_HUMAN	Alpha-actinin-2	45.5164	236.061	255.613	179.064	116.068	837707	805226	791238	811390	23839.7
ACTN4	ACTN4_HUMAN	Actinin, alpha 4	30.621	81.6828	101.359	71.221	36.5111	400231	427326	420956	416171	14166.9
ACTR1A	ACTZ_HUMAN	ARP1 actin-related protein 1 homolog A, centractin alpha	53.2712	92.6751	203.281	116.409	77.7705	185981	182240	169011	179077	8915.9
ACTR1B	ACTY_HUMAN	Beta-centractin	40.6825	68.3885	144.969	84.68	54.0183	62783.4	59169.8	50431	57461.4	6350.98
ACTR2	ARP2_HUMAN	Actin-related protein 2 (Actin-like protein 2)	12.0036	10.4309	39.8063	20.7469	16.5246	9930.02	13710	11263.1	11634.4	1917.11
ACTR3B	ARP3B_HUMAN	ARP3 actin-related protein 3 homolog B	154.925	89.5223	190.323	144.923	51.1392	25963.6	21548.9	33463.2	26991.9	6023.38
ACYP2	ACYP2_HUMAN	Acylphosphatase-2	260.335	177.439	110.33	182.702	75.1406	71859.8	87897.4	81106.9	80288	8050.08
ADD1	ADDA_HUMAN	Adducin 1 (Alpha)	740.535	696.182	691.21	709.309	27.1566	1.4975e+06	1.55789e+06	1.50828e+06	1.52122e+06	32211.7
ADD2	ADDB_HUMAN	Beta-adducin	26.7707	35.4882	241.907	101.389	121.771	727931	713182	737628	726247	12309.5
ADD3	ADDG_HUMAN	Adducin 3 (Gamma)	380.862	425.518	210.01	338.796	113.746	78504	84104.5	77740.4	80116.3	3474.92
AFF2	AFF2_HUMAN	AF4/FMR2 family member 2 (Fragment)	1.38778e-17	1.38778e-17	11.1451	3.71504	6.43464	122285	116173	119905	119454	3080.76
AGL	GDE_HUMAN	Glycogen debranching enzyme	108.684	191.048	111.327	137.02	46.8083	3140.88	3837.57	2470.13	3149.53	683.763
AHCYL1	SAHH2_HUMAN	Adenosylhomocysteinase	3853.28	2630.68	1242.93	2575.63	1306.04	12261.5	9555.66	9498.33	10438.5	1579.05
AHCYL2	SAHH3_HUMAN	Adenosylhomocysteinase	669.8	426.525	279.037	458.454	197.328	143987	157238	179261	160162	17817.5
AHSA1	AHSA1_HUMAN	AHA1, activator of heat shock 90kDa protein ATPase homolog 1	489.747	231.025	368.25	363.007	129.441	9314.94	6154.97	8285.77	7918.56	1611.67
AK1	KAD1_HUMAN	Adenylate kinase isoenzyme 1	480.774	332.162	311.932	374.956	92.1977	511607	485131	496038	497592	13305.9
AK5	KAD5_HUMAN	Adenylate kinase 5	105.561	120.672	489.111	238.448	217.212	40293.9	46267.1	37357	41306	4540.45
AKR1B1	ALDR_HUMAN	Aldo-keto reductase family 1, member B1 (Aldose reductase)	60.0349	115.018	140.234	105.096	41.01	494878	496029	496817	495908	975.061
ALB	ALBU_HUMAN	Serum albumin	1.32975	6.65391	6.90672	4.96346	3.14942	918001	928637	1.41042e+06	1.08569e+06	281278
ALCAM	CD166_HUMAN	CD166 antigen	294.739	750.494	501.073	515.435	228.216	4894.54	1818.96	5845.66	4186.39	2104.69
ALDH1A1	AL1A1_HUMAN	Aldehyde dehydrogenase 1 family, member A1N	745.806	310.955	72.2028	376.321	341.526	193876	183248	180664	185930	7002.11
ALDH1B1	AL1B1_HUMAN	Aldehyde dehydrogenase X, mitochondrial	16.2502	31.6718	39.5571	29.1597	11.8548	56970.8	44359.7	39025.8	46785.4	9215.15
ALDH4A1	AL4A1_HUMAN	Delta-1-pyrroline-5-carboxylate dehydrogenase, mitochondrial	173.491	213.153	72.2028	152.949	72.6859	120260	103044	130984	118096	14094.9
ALDH5A1	SSDH_HUMAN	Succinate-semialdehyde dehydrogenase, mitochondrial	43.9248	47.8711	73.9472	55.2477	16.314	6631.09	1372.14	19854	9285.76	9522.63
ALDH6A1	MMSA_HUMAN	Methylmalonate-semialdehyde dehydrogenase [acylating], mitochondrial	400.897	267.241	142.726	270.288	129.112	484460	543414	495287	507720	31382.4
ALDOA	ALDOA_HUMAN	Fructose-bisphosphate aldolase	1080.4	728.783	1228.23	1012.47	256.559	5.00437e+06	4.8815e+06	5.32762e+06	5.07116e+06	230436
ALDOC	ALDOC_HUMAN	Fructose-bisphosphate aldolase C	10059.1	6237.74	3319.75	6538.85	3379.73	10800.8	5735.96	8028.66	8188.48	2536.21
ALOX5	LOX5_HUMAN	Arachidonate 5-lipoxygenase	13.5357	15.7564	4.41259	11.2349	6.01174	63613	41014.7	33374.2	46000.6	15723.9
AMFR	AMFR_HUMAN	Autocrine motility factor receptor, isoform 2	553.821	365.574	344.078	421.158	115.392	36640.6	30318.2	30240.8	32399.9	3672.82
AMPH	AMPH_HUMAN	Amphiphysin	53.9272	104.528	557.142	238.532	277.081	484354	492985	447738	475026	24022.8
ANK2	ANK2_HUMAN	Ankyrin-2	3482.64	1601.86	2516.83	2533.78	940.503	29752.8	33590.8	31054.1	31465.9	1951.82
ANKRD24	ANR24_HUMAN	Ankyrin repeat domain-containing protein 24	7.46693	9.20178	27.8441	14.8376	11.2973	76974.8	78422.1	63886.1	73094.3	8007.34
ANXA1	ANXA1_HUMAN	Annexin A1	101.647	33.6151	18.3736	51.212	44.3381	9392.45	10077.9	10670.9	10047.1	639.762
ANXA5	ANXA5_HUMAN	Annexin A5	624.561	300.524	114.816	346.634	257.982	391153	324057	360167	358459	33580.3
ANXA7	ANXA7_HUMAN	Annexin A7	259.672	338.409	320.653	306.245	41.2988	36226.9	35087.1	35951.4	35755.1	594.717
AP1B1	AP1B1_HUMAN	Adaptor-related protein complex 1, beta 1 subunit	87.6379	106.277	176.866	123.594	47.0673	59751.3	57455.1	55167.1	57457.8	2292.08
AP2A1	AP2A1_HUMAN	Adaptor-related protein complex 2, alpha 1 subunit	31.4227	101.434	226.208	119.688	98.6671	792477	821626	847557	820553	27555.6
AP2A2	AP2A2_HUMAN	AP-2 complex subunit alpha-2	145.283	248.077	427.31	273.557	142.729	550966	588190	585094	574750	20655.6
AP2B1	AP2B1_HUMAN	AP-2 complex subunit beta-1	1205.16	1061.31	1728.37	1331.61	351.048	999044	1.01713e+06	1.0559e+06	1.02402e+06	29046.9
AP2M1	AP2M1_HUMAN	AP-2 complex subunit mu-1	1048.36	1214.88	2967.38	1743.54	1063.14	442956	457259	443456	447890	8117.11
AP2S1	AP2S1_HUMAN	Adaptor-related protein complex 2, sigma 1 subunit	229.941	160.407	333.363	241.237	87.0295	80070.4	105612	80829.8	88837.3	14532
AP3B2	AP3B2_HUMAN	AP-3 complex subunit beta-2	50.8475	192.678	638.38	293.969	306.584	34949.4	46994.9	48478.1	43474.1	7419.79
APC2	APC2_HUMAN	Adenomatous polyposis coli protein 2	3.34394	27.2284	38.0619	22.8781	17.7631	10263.2	5919.66	6627.02	7603.31	2330.56
APOA1BP	NNRE_HUMAN	NAD(P)H-hydrate epimerase	252.967	149.181	144.221	182.123	61.4026	9815.26	11490.8	8079.68	9795.26	1705.66
APOB	APOB_HUMAN	Apolipoprotein B-100	0.620287	2.64553	2.16656	1.81079	1.05845	429743	303473	483393	405536	92370.7
APOE	APOE_HUMAN	Apolipoprotein E	342.287	307.388	163.16	270.945	94.9615	13239	9220.05	10918	11125.7	2017.52
APOO	MIC26_HUMAN	Apolipoprotein O	46.1133	29.9546	38.3111	38.1263	8.08093	13906.5	18843.2	19468.9	17406.2	3046.95
APP	A4_HUMAN	Amyloid beta A4 protein	2643.7	2362.69	5101.51	3369.3	1506.7	81814	80812	115440	92688.5	19709.4
AQP4	AQP4_HUMAN	Aquaporin-4	4881.79	3406.92	1872.9	3387.2	1504.54	7127.39	6875.81	8746.98	7583.4	1015.52
ARF5	ARF5_HUMAN	ADP-ribosylation factor 5	195.241	384.525	519.264	366.344	162.775	290024	262064	265582	272557	15229.4
ARFGEF2	BIG2_HUMAN	Brefeldin A-inhibited guanine nucleotide-exchange protein 2	94.5872	127.97	259.849	160.802	87.3863	93826.9	68987.6	83151.9	81988.8	12460.4
ARG1	ARGI1_HUMAN	Arginase-1	0.329645	1.30619	0.184528	0.606786	0.610028	364148	182338	460868	335785	141415
ARHGAP1	RHG01_HUMAN	Rho GTPase-activating protein 1	148.318	429.951	264.584	280.951	141.528	24259.3	30586.3	22687.3	25844.3	4181.2
ARHGAP35	RHG35_HUMAN	Rho GTPase-activating protein 35	195.826	90.0781	248.635	178.18	80.7381	59853	64694.3	46363.1	56970.1	9499.54
ARHGAP42	RHG42_HUMAN	Rho GTPase activating protein 42	16.207	10.3396	2.91542	9.82068	6.66097	68458.2	60638.3	59997.3	63031.3	4710.75
ARHGDIA	GDIR1_HUMAN	Rho GDP dissociation inhibitor (GDI) alpha	785.957	492.732	785.407	688.032	169.135	513478	539446	564653	539192	25588.5
ARHGEF11	ARHGB_HUMAN	Rho guanine nucleotide exchange factor (GEF) 11	118.701	152.202	289.255	186.719	90.3644	10696.1	10614.1	9498.33	10269.5	669.125
ARHGEF7	ARHG7_HUMAN	Rho guanine nucleotide exchange factor 7	290.096	369.209	575.832	411.712	147.534	12738.7	12032.9	12468.7	12413.4	356.109
ARL3	ARL3_HUMAN	ADP-ribosylation factor-like 3	156.186	104.668	100.612	120.488	30.9815	12111.5	8653.1	11942.4	10902.4	1949.75
ARL6IP5	PRAF3_HUMAN	ADP-ribosylation-like factor 6 interacting protein 5	464.638	414.246	570.1	482.995	79.532	30476.6	30530.6	27762.6	29590	1582.75
ARL8A	ARL8A_HUMAN	ADP-ribosylation factor-like 8A	24.6184	71.8624	109.583	68.6879	42.571	78863.4	74939	68257.1	74019.8	5362.55
ARMC8	ARMC8_HUMAN	Armadillo repeat containing 8	123.54	134.414	154.189	137.381	15.5387	233109	205739	189713	209520	21943.5
ARPC1A	ARC1A_HUMAN	Actin-related protein 2/3 complex subunit 1A	73.0985	66.1414	130.515	89.9184	35.3297	103941	104863	120996	109933	9591.66
ARPC2	ARPC2_HUMAN	Actin-related protein 2/3 complex subunit 2	626.778	391.114	513.782	510.558	117.865	808478	974220	977671	920123	96703.2
ARPC4	ARPC4_HUMAN	Actin-related protein 2/3 complex subunit 4	816.435	504.526	662.553	661.171	155.959	406060	311400	355462	357641	47367.6
ARRB1	ARRB1_HUMAN	Beta-arrestin-1	125.699	181.112	231.441	179.417	52.8913	5063.67	4821.52	3746.71	4543.97	700.982
ASAH1	ASAH1_HUMAN	Acid ceramidase	85.8227	82.5596	128.522	98.968	25.6463	10035.7	8963.9	6609.01	8536.21	1752.94
ASNA1	ASNA_HUMAN	ArsA arsenite transporter, ATP-binding, homolog 1 (Bacterial)	136.802	169.23	223.466	176.499	43.7873	61331.8	42703.6	39707.1	47914.2	11716.2
ASRGL1	ASGL1_HUMAN	Isoaspartyl peptidase/L-asparaginase	697.618	320.171	150.95	389.58	279.865	13825.9	13585.8	10093.6	12501.8	2089.01
ATIC	PUR9_HUMAN	5-aminoimidazole-4-carboxamide ribonucleotide formyltransferase/IMP cyclohydrolase	111.545	125.252	134.503	123.766	11.5509	76611.4	78229.5	65934	73591.6	6680.86
ATL1	ATLA1_HUMAN	Atlastin-1	73.6222	176.108	499.079	249.603	222.046	262773	269210	283812	271932	10780.4
ATP1A1	AT1A1_HUMAN	Sodium/potassium-transporting ATPase subunit alpha-1	468.073	630.828	2490.42	1196.44	1123.57	2.34669e+06	2.38192e+06	2.15654e+06	2.29505e+06	121241
ATP1A3	AT1A3_HUMAN	Sodium/potassium-transporting ATPase subunit alpha-3	134.369	283.59	2008.97	808.975	1041.9	6.33842e+06	6.29015e+06	6.01728e+06	6.21528e+06	173164
ATP1A4	AT1A4_HUMAN	Sodium/potassium-transporting ATPase subunit alpha-4	6.34465	5.8655	7.90412	6.70476	1.06595	242450	244447	228781	238559	8526.75
ATP1B1	AT1B1_HUMAN	Sodium/potassium-transporting ATPase subunit beta-1	290.605	1180.79	2798.17	1423.19	1271.24	2.32e+06	2.27047e+06	2.22035e+06	2.27028e+06	49824
ATP1B2	AT1B2_HUMAN	Sodium/potassium-transporting ATPase subunit beta-2	85.2474	179.987	163.659	142.965	50.6469	251877	268422	246220	255506	11537.5
ATP2A2	AT2A2_HUMAN	ATPase, Ca++ transporting, cardiac muscle, slow twitch 2	810.334	501.905	933.679	748.64	222.401	328331	356923	325587	336947	17354.1
ATP2B1	AT2B1_HUMAN	Plasma membrane calcium-transporting ATPase 1	178.496	468.589	1205.8	617.629	529.622	2.10274e+06	2.21953e+06	2.49687e+06	2.27305e+06	202443
ATP2B2	AT2B2_HUMAN	Plasma membrane calcium-transporting ATPase 2	261.528	437.545	1007.94	569.004	390.185	359882	383933	382675	375497	13537.5
ATP2B3	AT2B3_HUMAN	Plasma membrane calcium-transporting ATPase 3	0.479251	1.97604	55.0078	19.1544	31.059	47821	42399.8	39755.1	43325.3	4111.81
ATP2B4	AT2B4_HUMAN	ATPase, Ca++ transporting, plasma membrane 4	527.024	538.886	1137.52	734.478	349.098	1.8781e+06	1.96899e+06	1.79579e+06	1.88096e+06	86635.3
ATP4A	ATP4A_HUMAN	Potassium-transporting ATPase alpha chain 1	0.329645	1.30619	2.16656	1.26746	0.919068	25050.6	22487.2	24889.3	24142.4	1435.7
ATP5C1	ATPG_HUMAN	ATP synthase subunit gamma	197.47	227.542	271.312	232.108	37.1323	444626	348844	335955	376475	59371.5
ATP5D	ATPD_HUMAN	ATP synthase, H+ transporting, mitochondrial F1 complex, delta subunit	443.458	286.237	251.626	327.107	102.238	113854	96276.4	93187.4	101106	11147.7
ATP6AP2	RENR_HUMAN	Renin receptor (ATPase H(+)-transporting lysosomal accessory protein 2)	587.06	523.731	810.327	640.373	150.552	41297.6	45506.5	42083.2	42962.4	2238
ATP6V0A1	VPP1_HUMAN	V-type proton ATPase 116 kDa subunit a isoform 1	905.323	805.637	1597.79	1102.92	431.462	1.07594e+06	1.11881e+06	1.03653e+06	1.07709e+06	41151.8
ATP6V0D1	VA0D1_HUMAN	ATPase, H+ transporting, lysosomal 38kDa, V0 subunit d1	27.9331	44.746	196.802	89.8271	93.0238	698730	716045	723384	712720	12659.2
ATP6V1B1	VATB1_HUMAN	V-type proton ATPase subunit B, kidney isoform	0.329645	1.30619	0.670057	0.768629	0.495677	497999	494218	458141	483453	22002.3
ATP6V1C1	VATC1_HUMAN	ATPase, H+ transporting, lysosomal 42kDa, V1 subunit C1	162.09	105.967	287.759	185.272	93.0871	152448	169006	160815	160756	8279.48
ATP6V1D	VATD_HUMAN	ATPase, H+ transporting, lysosomal 34kDa, V1 subunit D	556.562	246.733	593.026	465.44	190.282	88307.1	88525.9	87199.7	88010.9	710.975
ATP6V1E2	VATE2_HUMAN	V-type proton ATPase subunit E 2	38.0455	18.726	15.1334	23.9683	12.3229	35888.6	38407.3	35614.2	36636.7	1539.5
ATP6V1H	VATH_HUMAN	ATPase, H+ transporting, lysosomal 50/57kDa, V1 subunit H	162.716	242.761	518.267	307.915	186.515	307268	303037	308250	306185	2770.45
ATP8A1	AT8A1_HUMAN	Phospholipid-transporting ATPase IA	217.364	965.778	908.76	697.3	416.614	98718.4	109594	101717	103343	5617.26
BANP	BANP_HUMAN	BTG3 associated nuclear protein	47.5505	37.2389	21.3644	35.3846	13.1912	18407.4	23807.7	20883.5	21032.9	2703.27
BASP1	BASP1_HUMAN	Brain abundant, membrane attached signal protein 1	420.615	693.881	2305.51	1140	1018.57	1.79781e+06	2.07762e+06	1.63527e+06	1.8369e+06	223748
BCAN	PGCB_HUMAN	Brevican core protein	693.757	845.808	589.288	709.618	128.993	903998	861885	1.04064e+06	935508	93451.1
BIN1	BIN1_HUMAN	Myc box-dependent-interacting protein 1	91.599	200.332	222.22	171.384	69.957	420284	381843	355407	385845	32623.4
BIN3	BIN3_HUMAN	Bridging integrator 3	66.8636	59.5792	63.2315	63.2248	3.64222	13339.7	15463.4	13634.2	14145.8	1150.57
BLVRB	BLVRB_HUMAN	Flavin reductase	97.5737	88.4299	91.3912	92.465	4.66552	8230.73	5553.27	7820.56	7201.52	1442.08
BROX	BROX_HUMAN	BRO1 domain and CAAX motif containing	115.308	218.624	102.107	145.346	63.803	64441.5	54594.5	64569.4	61201.8	5722.42
BSN	BSN_HUMAN	Protein bassoon	7.05553	7.86809	104.35	39.7577	55.9397	15527.2	16087.9	14637.7	15417.6	731.326
C12orf40	CL040_HUMAN	Uncharacterized protein C12orf40	1.38778e-17	1.38778e-17	1.16805	0.389351	0.674376	44327.7	42288.5	47242.5	44619.6	2489.85
C14orf159	CN159_HUMAN	Ribosomal protein S6 kinase, 90kDa, polypeptide	108.663	190.39	132.011	143.688	42.0966	6226.4	5124.34	6310.87	5887.21	662.007
C16orf7	VP9D1_HUMAN	VPS9 domain-containing protein 1 (Protein ATP-BL)	27.223	38.7961	63.2315	43.0836	18.3831	5746.21	2324.34	10752.9	6274.48	4239.04
C19orf68	CS068_HUMAN	Uncharacterized protein C19orf68	51.5766	13.2887	18.1243	27.6632	20.8503	6355.26	6528.3	9349.26	7410.94	1680.86
C1QBP	C1QBP_HUMAN	Complement component 1 Q subcomponent-binding protein, mitochondrial	13.9973	17.7503	20.6167	17.4547	3.31958	226633	210008	164319	200320	32266.9
C20orf27	CT027_HUMAN	UPF0687 protein C20orf27	17.392	13.671	25.6012	18.888	6.10419	2831.83	3418.56	2399.09	2883.16	511.67
CA1	CAH1_HUMAN	Carbonic anhydrase 1	0.620287	2.64553	1.38778e-17	1.0886	1.38354	63845.5	37651.7	98864	66787.1	30712
CA2	CAH2_HUMAN	Carbonic anhydrase 2	441.365	223.188	84.912	249.822	179.713	176087	134230	116567	142295	30568.4
CACNA2D1	CA2D1_HUMAN	Calcium channel, voltage-dependent, alpha 2/delta subunit 1	45.6906	255.758	477.399	259.616	215.88	16416.2	12771.6	20904.5	16697.4	4073.73
CADM1	CADM1_HUMAN	Cell adhesion molecule 1	392.336	399.898	321.899	371.378	43.0158	27162.6	26431	30245.8	27946.4	2024.6
CADM2	CADM2_HUMAN	Cell adhesion molecule 2	25.7054	28.8661	43.7936	32.7884	9.66097	405037	422197	415479	414238	8647.25
CADM3	CADM3_HUMAN	Cell adhesion molecule 3	112.205	137.097	645.109	298.137	300.744	329485	325900	314119	323168	8038.94
CADM4	CADM4_HUMAN	Cell adhesion molecule 4	228.333	271.485	187.582	229.133	41.9574	158000	111152	120655	129936	24764.3
CALB1	CALB1_HUMAN	Calbindin	15.3455	25.0491	140.483	60.2927	69.6165	47996.1	46552	55699.4	50082.5	4917.63
CALB2	CALB2_HUMAN	Calretinin	25.7073	100.832	229.946	118.828	103.302	86224.3	104357	113511	101364	13887.2
CALR	CALR_HUMAN	Calreticulin	161.268	198.731	300.718	220.239	72.1699	292391	286443	295333	291389	4528.95
CAMK2A	KCC2A_HUMAN	Calcium/calmodulin-dependent protein kinase type II subunit alpha	860.127	3658.33	4863.77	3127.41	2053.95	1.77362e+06	1.78758e+06	1.65623e+06	1.73914e+06	72144.9
CAMK2D	KCC2D_HUMAN	Calcium/calmodulin-dependent protein kinase II delta	179.535	218.393	487.865	295.265	167.925	983680	1.04582e+06	958577	996026	44914
CAMK2G	KCC2G_HUMAN	Calcium/calmodulin-dependent protein kinase II gamma	731.307	988.133	1038.84	919.427	164.878	601654	600698	556951	586434	25538
CAMKV	CAMKV_HUMAN	CaM kinase-like vesicle-associated protein	88.8784	461.643	1523.53	691.35	744.399	354229	350294	362159	355561	6043.63
CAND1	CAND1_HUMAN	Cullin-associated and neddylation-dissociated 1	275.919	277.293	469.424	340.879	111.326	1.0189e+06	989984	1.11131e+06	1.04006e+06	63368.4
CANX	CALX_HUMAN	Calnexin	2450.9	1548.25	1316.2	1771.78	599.47	211719	211033	195294	206015	9291.14
CAP1	CAP1_HUMAN	Adenylyl cyclase-associated protein	40.19	62.4518	108.088	70.2431	34.6128	490712	491168	529805	503895	22440.1
CAP2	CAP2_HUMAN	Adenylyl cyclase-associated protein 2	61.805	164.346	726.347	317.499	357.765	267837	275340	265978	269718	4956.28
CAPN2	CAN2_HUMAN	Calpain-2 catalytic subunit	734.038	660.756	310.935	568.576	226.113	5334.47	2990.61	3151.44	3825.5	1309.27
CAPNS1	CPNS1_HUMAN	Calpain small subunit 1	731.567	496.706	721.612	649.962	132.817	10040.8	14144.9	8740.98	10975.5	2820.6
CAPZA1	CAZA1_HUMAN	Capping protein (Actin filament) muscle Z-line, alpha 1	1.95899	11.3156	6.40797	6.56086	4.68019	146549	128610	136998	137386	8975.9
CAPZA2	CAZA2_HUMAN	Capping protein (Actin filament) muscle Z-line, alpha 2	874.027	350.275	345.075	523.126	303.901	97359.3	96751	95947.7	96686	708.064
CAPZB	CAPZB_HUMAN	Capping protein (Actin filament) muscle Z-line, beta	428.171	393.284	490.855	437.437	49.4414	702448	608131	800791	703790	96337.1
CBR1	CBR1_HUMAN	Carbonyl reductase 1	263.39	588.49	233.185	361.688	196.996	399076	291138	334841	341685	54293.8
CBR3	CBR3_HUMAN	Carbonyl reductase 3	41.7591	33.9799	32.0808	35.9399	5.12825	33267.2	34774.3	29520.4	32520.6	2705.32
CCDC136	CC136_HUMAN	Coiled-coil domain-containing protein 136	111.92	131.833	314.922	186.225	111.899	7532.08	4999.23	7969.63	6833.65	1603.65
CCDC149	CC149_HUMAN	Coiled-coil domain-containing protein 149	189.306	82.8487	150.95	141.035	53.9167	33500.7	22048.3	20400.3	25316.4	7135.55
CCHCR1	CCHCR_HUMAN	Coiled-coil alpha-helical rod protein 1	29.1069	57.2918	54.5094	46.9694	15.5318	395793	256542	249742	300692	82429.5
CCP110	CP110_HUMAN	Centriolar coiled-coil protein of 110 kDa	259.552	333.155	173.378	255.362	79.9712	8785.41	10643.9	10125.6	9851.63	959.045
CCT2	TCPB_HUMAN	Chaperonin containing TCP1, subunit 2 (Beta)	262.07	218.188	355.292	278.516	70.0162	263195	290027	275064	276095	13445.5
CCT3	TCPG_HUMAN	Chaperonin containing TCP1, subunit 3 (Gamma)	506.338	395.818	510.542	470.899	65.056	231696	246563	221354	233204	12671.9
CCT4	TCPD_HUMAN	T-complex protein 1 subunit delta	125.895	186.371	324.142	212.136	101.604	708307	632914	685224	675482	38629.2
CCT6A	TCPZ_HUMAN	Chaperonin containing TCP1, subunit 6A (Zeta 1)	194.533	157.862	237.421	196.606	39.8203	114706	131719	133475	126633	10366.7
CD101	IGSF2_HUMAN	Immunoglobulin superfamily member 2	0.753683	3.31458	6.40797	3.49208	2.83132	151671	189908	205897	182492	27862.9
CD200	OX2G_HUMAN	OX-2 membrane glycoprotein (CD antigen CD200)	60.0037	114.36	373.733	182.699	167.658	48232.7	58800.4	69008.4	58680.5	10388.4
CD38	CD38_HUMAN	ADP-ribosyl cyclase 1	0.88022	3.98322	3.91361	2.92568	1.77177	64167.6	52259.2	62319.4	59582.1	6408.76
CD47	CD47_HUMAN	CD47 molecule	376.639	533.827	754.506	554.991	189.82	236587	232238	205199	224675	17005.8
CD59	CD59_HUMAN	CD59 glycoprotein	112.672	31.5996	46.0365	63.4359	43.2461	147354	147903	157030	150762	5434.64
CD81	CD81_HUMAN	CD81 antigen (Fragment)	6350.35	1974.76	905.271	3076.79	2884.98	92909.8	97221.7	96482.9	95538.1	2306
CD9	CD9_HUMAN	CD9 molecule	201.344	395.014	107.838	234.732	146.47	177753	192650	154504	174969	19224.7
CDC37	CDC37_HUMAN	Hsp90 co-chaperone Cdc37	185.309	215.747	335.605	245.554	79.4582	30354.8	36808.7	38636.6	35266.7	4350.89
CEND1	CEND_HUMAN	Cell cycle exit and neuronal differentiation protein 1	91.0557	78.5728	275.549	148.392	110.297	176446	169372	189049	178289	9967.32
CENPF	CENPF_HUMAN	Centromere protein F	0.88022	3.98322	18.3736	7.74567	9.33388	86210.2	88262.7	89769.9	88080.9	1786.79
CEP164	CE164_HUMAN	Centrosomal protein of 164 kDa	45.3889	223.585	176.617	148.53	92.3587	31433	22454.4	23242.6	25710	4971.91
CEP89	CEP89_HUMAN	Centrosomal protein of 89 kDa	8.76497	14.5267	12.6408	11.9775	2.93759	32378.3	36973.6	30170.7	33174.2	3470.55
CFL2	COF2_HUMAN	Cofilin 2 (Muscle)	768.148	513.087	189.825	490.353	289.831	225500	195097	184217	201605	21397.3
CFTR	CFTR_HUMAN	Cystic fibrosis transmembrane conductance regulator	1.11528	5.31929	1.66724	2.7006	2.28458	9889.76	11597.1	9947.53	10478.1	969.466
CHST9	CHST9_HUMAN	Carbohydrate sulfotransferase 9	1.32975	6.65391	0.918739	2.96747	3.19916	24922.7	26305.9	21292.7	24173.8	2589.14
CLDN11	CLD11_HUMAN	Claudin 11	102.077	979.767	198.297	426.714	481.368	24645.9	28178.5	26327	26383.8	1766.98
CLEC11A	CLC11_HUMAN	C-type lectin domain family 11 member A	20.3757	26.2907	18.1243	21.5969	4.21793	63403.6	58275.2	55079.1	58919.3	4199.45
CLTA	CLCA_HUMAN	Clathrin light chain A	322.897	257.5	372.487	317.628	57.6742	166601	183494	184464	178186	10045
CLTC	CLH1_HUMAN	Clathrin, heavy chain (Hc)	1125.45	976.078	2221.53	1441.02	680.057	7.80774e+06	7.87639e+06	7.66923e+06	7.78445e+06	105524
CLTCL1	CLH2_HUMAN	Clathrin heavy chain 2	3.06941	23.2574	20.6167	15.6478	10.973	36346.7	39399.2	45611.8	40452.5	4721.51
CLU	CLUS_HUMAN	Clusterin	33965.5	16693.8	9966.34	20208.5	12379.6	119755	116909	107733	114799	6282.65
CNDP2	CNDP2_HUMAN	Cytosolic non-specific dipeptidase	904.949	771.522	562.874	746.448	172.41	424945	385985	458555	423162	36317.6
CNP	CN37_HUMAN	2',3'-cyclic nucleotide 3' phosphodiesterase	1428.36	4578.67	1149.24	2385.42	1904.53	9.1428e+06	6.75355e+06	6.70315e+06	7.53317e+06	1.39421e+06
CNRIP1	CNRP1_HUMAN	Cannabinoid receptor interacting protein 1	488.077	385.991	611.218	495.095	112.777	326675	350215	320922	332604	15520.5
CNTN1	CNTN1_HUMAN	Contactin-1	342.124	301.478	403.885	349.162	51.5654	2.60527e+06	2.52063e+06	2.49932e+06	2.54174e+06	56039.2
CNTNAP1	CNTP1_HUMAN	Contactin associated protein 1	66.3736	55.6177	345.324	155.772	164.245	206167	208661	162897	192575	25731.9
COL4A3	CO4A3_HUMAN	Collagen alpha-3(IV) chain	11.3628	35.0664	9.15074	18.5266	14.3665	54379.6	44024.1	49369.5	49257.7	5178.62
COPS4	CSN4_HUMAN	COP9 constitutive photomorphogenic homolog subunit 4	117.687	132.465	241.907	164.02	67.8558	331918	499276	538734	456643	109802
CORO1A	COR1A_HUMAN	Coronin-1A	54.0261	106.503	329.874	163.468	146.481	403190	429198	468798	433729	33038.2
CORO2B	COR2B_HUMAN	Coronin	238.209	475.665	539.2	417.691	158.649	37829.5	45178.9	33030	38679.5	6118.86
COX4I1	COX41_HUMAN	Cytochrome c oxidase subunit IV isoform 1	185.845	111.826	139.736	145.802	37.3803	43968.3	38924.6	35966.4	39619.8	4046.02
CPE	CBPE_HUMAN	Carboxypeptidase E	13264	6169.42	4441.88	7958.43	4675.23	2947.6	1263.95	1784.81	1998.79	861.98
CPNE5	CPNE5_HUMAN	Copine-5	8.89767	15.1914	61.7363	28.6085	28.8616	399324	411514	417589	409476	9301.55
CPNE6	CPNE6_HUMAN	Copine-6	145.484	255.96	592.279	331.241	232.716	149674	138190	170745	152870	16511.1
CPNE9	CPNE9_HUMAN	Copine-9	14.668	21.0701	51.7682	29.1688	19.8317	10687.1	11435.2	10205.6	10776	619.589
CPT2	CPT2_HUMAN	Carnitine O-palmitoyltransferase 2, mitochondrial	72.1146	132.708	49.5254	84.7826	43.0139	21611.7	24512.7	22757.4	22960.6	1461.13
CRKL	CRKL_HUMAN	Crk-like protein	881.861	436.242	425.316	581.14	260.489	42314.3	53043.6	49627.6	48328.5	5481.34
CRMP1	DPYL1_HUMAN	Dihydropyrimidinase-related protein 1	501.301	443.744	955.36	633.468	280.248	160524	180293	181084	173967	11648.5
CRYAB	CRYAB_HUMAN	Alpha-crystallin B chain	4698.57	3435.79	671.274	2935.21	2059.78	726597	573043	484312	594650	122580
CRYM	CRYM_HUMAN	Mu-crystallin homolog	77.5042	126.751	752.264	318.84	376.163	811355	1.03118e+06	968190	936908	113202
CRYZ	QOR_HUMAN	Quinone oxidoreductase	8.89767	15.1914	14.8841	12.9911	3.54831	171177	274677	176620	207492	58248.2
CSNK2A1	CSK21_HUMAN	Casein kinase 2, alpha 1 polypeptide	1.38778e-17	1.38778e-17	2.66582	0.888608	1.53911	17496.3	16656.9	15733.2	16628.8	881.919
CSNK2B	CSK2B_HUMAN	Casein kinase 2, beta polypeptide	312.622	313.349	276.296	300.756	21.1856	9339.1	12003.2	10471.8	10604.7	1336.99
CSRP1	CSRP1_HUMAN	Cysteine and glycine-rich protein 1	5837.01	4240.21	1552.94	3876.72	2165.04	356639	326615	363186	348814	19501.2
CSTB	CYTB_HUMAN	Cystatin-B	33.9654	52.6087	43.7936	43.4559	9.32623	203182	155335	208715	189077	29352.4
CTBP1	CTBP1_HUMAN	C-terminal binding protein 1	475.877	378.126	549.915	467.973	86.1669	109817	110311	118216	112781	4712.88
CTNNB1	CTNB1_HUMAN	Catenin (Cadherin-associated protein), beta 1, 88kDa	188.193	322.167	403.636	304.665	108.783	334661	342976	297564	325067	24178.7
CUEDC2	CUED2_HUMAN	CUE domain containing 2	208.232	200.565	222.47	210.422	11.1153	31796.4	28015.7	14602.7	24804.9	9035.38
CUTA	CUTA_HUMAN	CutA divalent cation tolerance homolog	262.12	219.502	277.044	252.889	29.861	49719.6	72207.6	64100.2	62009.1	11388.9
CUX2	CUX2_HUMAN	Homeobox protein cut-like 2	40.1315	61.7919	128.023	76.649	45.7908	15751.7	13785.4	13892.3	14476.5	1105.69
CYB5B	CYB5B_HUMAN	Cytochrome b5 type B	32.6684	41.3755	51.2698	41.7712	9.30701	181950	199782	186197	189310	9314.79
CYB5R3	NB5R3_HUMAN	NADH-cytochrome b5 reductase 3	144.247	212.595	147.71	168.184	38.4998	154928	125042	190582	156851	32812.3
CYC1	CY1_HUMAN	Cytochrome c1, heme protein, mitochondrial	238.623	224.153	278.539	247.105	28.1678	138347	130350	137546	135414	4404.11
CYFIP2	CYFP2_HUMAN	Cytoplasmic FMR1-interacting protein 2	511.132	707.549	1460.23	892.972	500.984	274805	274357	313794	287652	22640.7
DBN1	DREB_HUMAN	Drebrin 1	299.251	262.796	480.638	347.562	116.68	129443	135907	136181	133844	3813.75
DBX2	DBX2_HUMAN	Homeobox protein DBX2	42.3505	37.2899	12.6408	30.7604	15.8947	8889.1	10584.3	9396.28	9623.23	870.089
DCLK1	DCLK1_HUMAN	Serine/threonine-protein kinase DCLK1	163.865	288.087	1666.32	706.091	833.899	220392	263435	262135	248654	24484.1
DCLK2	DCLK2_HUMAN	Serine/threonine-protein kinase DCLK2	118.577	71.1894	137.991	109.253	34.3633	10925.6	6954.25	10048.6	9309.49	2086.31
DCTN1	DCTN1_HUMAN	Dynactin subunit 1	620.364	761.895	1920.5	1100.92	713.297	20984.5	26109.3	25713.7	24269.2	2851.45
DCTN2	DCTN2_HUMAN	Dynactin subunit 2	247.718	335.151	557.391	380.087	159.652	123952	130734	134471	129719	5332.47
DDAH1	DDAH1_HUMAN	N(G),N(G)-dimethylarginine dimethylaminohydrolase 1	4198.97	1973.59	1016.41	2396.32	1632.85	78940.9	85505.5	95461.5	86635.9	8318.11
DDAH2	DDAH2_HUMAN	N(G),N(G)-dimethylarginine dimethylaminohydrolase 2	441.07	215.306	124.036	260.137	163.202	217666	202258	188083	202669	14796.1
DDR2	DDR2_HUMAN	Discoidin domain-containing receptor 2	1.79535	9.98503	8.40279	6.72772	4.3442	2263.05	2402.81	2598.18	2421.35	168.335
DDX1	DDX1_HUMAN	ATP-dependent RNA helicase DDX1	114.405	189.05	321.899	208.451	105.099	5253.93	6732.84	7657.49	6548.09	1212.38
DDX17	DDX17_HUMAN	Probable ATP-dependent RNA helicase DDX17	1885.66	4268.39	2306.51	2820.19	1271.71	24882.4	22916.1	20629.4	22809.3	2128.53
DDX23	DDX23_HUMAN	Probable ATP-dependent RNA helicase DDX23	105.968	60.6834	85.9088	84.1868	22.6915	300146	315088	316916	310717	9200.4
DECR1	DECR_HUMAN	2,4-dienoyl-CoA reductase, mitochondrial	97.4062	200.961	59.2443	119.204	73.3296	227685	221314	195786	214928	16880.9
DENND4A	MYCPP_HUMAN	C-myc promoter-binding protein	84.0152	64.7536	71.206	73.3249	9.80409	5970.7	5946.45	9206.19	7041.12	1875.05
DES	DESM_HUMAN	Desmin	42.662	17.3491	93.1356	51.0489	38.5831	1.12517e+06	1.0708e+06	1.12758e+06	1.10785e+06	32108.1
DGKB	DGKB_HUMAN	Diacylglycerol kinase beta	18.6474	63.3631	301.465	127.825	152.03	23440.9	29640	28553	27211.3	3310.22
DHDH	DHDH_HUMAN	Trans-1,2-dihydrobenzene-1,2-diol dehydrogenase	0.620287	2.64553	19.3705	7.54544	10.2908	3829.46	1999.72	1176.54	2335.24	1357.92
DHX30	DHX30_HUMAN	Putative ATP-dependent RNA helicase DHX30	171.508	165.163	282.277	206.316	65.8606	20277.8	23190.1	22714.3	22060.8	1562.29
DLAT	ODP2_HUMAN	Dihydrolipoyllysine-residue acetyltransferase component of pyruvate dehydrogenase complex, mitochondrial	198.423	124.3	141.729	154.817	38.7562	38114.4	41223.2	42519.4	40619	2263.77
DLD	DLDH_HUMAN	Dihydrolipoyl dehydrogenase	197.797	237.399	251.626	228.94	27.8933	806886	810855	809969	809236	2083.27
DLG1	DLG1_HUMAN	Discs, large homolog 1	542.428	394.469	298.724	411.874	122.781	19008.4	24434.2	20919.5	21454.1	2752.14
DLG2	DLG2_HUMAN	Disks large homolog 2	214.907	526.908	939.909	560.575	363.672	58099.3	70465	70607.2	66390.5	7180.74
DLG4	DLG4_HUMAN	Discs, large homolog 4	400.915	552.824	1362.55	772.096	516.957	613858	618293	602060	611404	8389.99
DLST	ODO2_HUMAN	Dihydrolipoyllysine-residue succinyltransferase component of 2-oxoglutarate dehydrogenase complex, mitochondrial	1.11528	5.31929	6.90672	4.4471	2.99261	458164	476137	481794	472032	12338.3
DNAH2	DYH2_HUMAN	Dynein heavy chain 2, axonemal	22.5376	15.5882	31.8316	23.3191	8.14985	23441.9	20054.6	27860.7	23785.7	3914.41
DNAH5	DYH5_HUMAN	Dynein heavy chain 5, axonemal	1.11528	5.31929	11.1451	5.8599	5.03673	121189	127330	138880	129133	8982.46
DNAJC5	DNJC5_HUMAN	DnaJ (Hsp40) homolog, subfamily C, member 5	0.17035	0.636688	1.16805	0.658364	0.499205	236587	185427	209632	210549	25592.4
DNAJC6	AUXI_HUMAN	Putative tyrosine-protein phosphatase auxilin	112.787	455.656	1168.42	578.956	538.511	116880	118188	111011	115359	3822.59
DNM1	DYN1_HUMAN	Dynamin-1	323.86	638.252	2400.21	1120.77	1119.12	2.92844e+06	2.85157e+06	2.97872e+06	2.91958e+06	64034.7
DNM1L	DNM1L_HUMAN	Dynamin 1-like	267.503	438.189	718.622	474.771	227.774	422030	372805	368492	387776	29743.6
DNM2	DYN2_HUMAN	Dynamin 2	65.9341	120.901	86.6564	91.164	27.7595	450619	421633	446245	439499	15626.1
DNM3	DYN3_HUMAN	Dynamin-3	89.0612	502.32	647.102	412.828	289.584	556342	574466	536187	555665	19148.6
DNMT1	DNMT1_HUMAN	Cytosine-specific methyltransferase	62.2084	66.879	87.9024	72.3299	13.6869	639.251	1295.69	13506.1	5147.03	7246.65
DPP6	DPP6_HUMAN	Dipeptidyl aminopeptidase-like protein 6	118.941	481.884	807.336	469.387	344.368	155774	170465	158518	161586	7811.13
DPYSL2	DPYL2_HUMAN	Dihydropyrimidinase-like 2	3291.03	2483.88	2617.01	2797.31	432.731	8.95789e+06	8.89563e+06	8.49762e+06	8.78372e+06	249712
DPYSL3	DPYL3_HUMAN	Dihydropyrimidinase-like 3	752.749	705.359	747.03	735.046	25.8684	999404	996534	961552	985830	21074.3
DPYSL5	DPYL5_HUMAN	Dihydropyrimidinase-related protein 5	81.7853	308.755	323.893	238.144	135.622	974994	995242	1.0467e+06	1.00565e+06	36968.2
DSTN	DEST_HUMAN	Destrin (Actin depolymerizing factor)	806.715	664.641	1218.01	896.456	287.395	203703	208487	188972	200387	10171.2
DUSP23	DUS23_HUMAN	Dual specificity phosphatase 23	133.198	50.6888	43.2952	75.7275	49.9084	13508.8	14137.9	13605.2	13750.6	338.814
DYNC1H1	DYHC1_HUMAN	Cytoplasmic dynein 1 heavy chain 1	811.916	1255.7	2556.2	1541.27	906.532	2.45166e+06	2.42998e+06	2.27669e+06	2.38611e+06	95381.6
DYNC1I1	DC1I1_HUMAN	Cytoplasmic dynein 1 intermediate chain 1	49.0181	120.368	608.975	259.454	304.79	27917.6	29970.7	27263.4	28383.9	1412.56
DYNC1LI2	DC1L2_HUMAN	Cytoplasmic dynein 1 light intermediate chain 2	5321.01	1424.67	743.791	2496.49	2469.68	66540.4	62459.3	63832.1	64277.3	2076.67
ECH1	ECH1_HUMAN	Enoyl CoA hydratase 1, peroxisomal	16.4647	11.0063	7.15608	11.5424	4.67742	117311	136623	104634	119523	16108.9
EEF1A2	EF1A2_HUMAN	Elongation factor 1-alpha	49.8625	146.675	1017.16	404.566	532.726	1.58201e+06	1.65755e+06	1.66944e+06	1.63633e+06	47417.6
EEF1G	EF1G_HUMAN	Elongation factor 1-gamma	145.295	113.923	95.1292	118.116	25.3443	101860	118790	116513	112388	9188.04
EEF2	EF2_HUMAN	Elongation factor 2	378.814	729.369	863.904	657.363	250.433	124038	147173	136795	136002	11588.2
EHD3	EHD3_HUMAN	EH domain-containing protein 3	156.031	215.84	728.59	366.82	314.726	44749.5	43709.4	40000.2	42819.7	2496.53
EIF4H	IF4H_HUMAN	Eukaryotic translation initiation factor 4H	24.0287	20.9059	44.0428	29.6591	12.5541	125429	131886	113728	123681	9204.34
ELL	ELL_HUMAN	Elongation factor RNA polymerase II	0.620287	2.64553	4.16311	2.47631	1.77746	23240.5	21081.2	40182.3	28168	10460.5
EMILIN2	EMIL2_HUMAN	EMILIN-2	62.6868	33.1402	5.41038	33.7458	28.643	2620.42	2405.77	4269.94	3098.71	1019.98
ENPP1	ENPP1_HUMAN	Ectonucleotide pyrophosphatase/phosphodiesterase family member 1	0.329645	1.30619	1.4176	1.01781	0.598567	12473.9	9339.2	10158.6	10657.3	1625.77
ENPP6	ENPP6_HUMAN	Ectonucleotide pyrophosphatase/phosphodiesterase family member 6	12.5137	54.8688	23.8566	30.413	21.9255	25027.4	20878.7	31259.2	25721.8	5225.01
EPB41L2	E41L2_HUMAN	Erythrocyte membrane protein band 4.1-like 2	388.837	264.629	308.443	320.636	62.9954	61862.3	48728.5	64927.6	58506.1	8605.27
EPB41L3	E41L3_HUMAN	Band 4.1-like protein 3	100.989	141.758	355.292	199.346	136.583	1.37689e+06	1.34351e+06	1.10193e+06	1.27411e+06	150043
EPDR1	EPDR1_HUMAN	Mammalian ependymin-related protein 1	99.6697	117.409	390.678	202.586	163.134	19950.7	21825.9	13331.1	18369.2	4462.77
EPHB6	EPHB6_HUMAN	Ephrin type-B receptor 6	187.958	311.003	701.427	400.129	268.087	125850	119527	124961	123446	3422.76
EPHX1	HYEP_HUMAN	Epoxide hydrolase 1	779.312	459.923	143.972	461.069	317.671	136827	141651	150577	143018	6976.12
ERMN	ERMIN_HUMAN	Ermin	2007.61	1896.59	339.842	1414.68	932.49	43114.7	35046.4	28767.1	35642.7	7192.35
ERP29	ERP29_HUMAN	Endoplasmic reticulum resident protein 29	191.569	226.901	354.046	257.505	85.4526	11082.7	11104.6	11410.2	11199.2	183.095
ESD	ESTD_HUMAN	Esterase D	58.7145	91.3137	80.4264	76.8182	16.5964	215211	261404	237210	237942	23105.4
ETFA	ETFA_HUMAN	Electron transfer flavoprotein subunit alpha, mitochondrial	298.054	227.977	120.298	215.443	89.5384	158400	172743	170019	167054	7617.13
ETFB	ETFB_HUMAN	Electron-transfer-flavoprotein, beta polypeptide	284.36	183.969	93.634	187.321	95.4072	247397	216929	211372	225233	19394.9
FABP5	FABP5_HUMAN	Fatty acid binding protein 5 (Psoriasis-associated)	41.6339	33.3177	35.3206	36.7574	4.3403	1.34343e+06	1.01361e+06	1.45632e+06	1.27112e+06	230041
FAM213A	F213A_HUMAN	Chromosome 10 open reading frame 58	81.605	46.9274	58.9951	62.5092	17.6039	669988	730963	677636	692862	33217.2
FAM49A	FA49A_HUMAN	Family with sequence similarity 49, member A	235.716	329.268	811.323	458.769	308.883	12002.8	11192	12240.6	11811.8	549.793
FANCM	FANCM_HUMAN	Fanconi anemia group M protein	8.01041	11.2004	13.3886	10.8665	2.70459	316529	281942	333836	310769	26422.4
FARSB	SYFB_HUMAN	Phenylalanine--tRNA ligase beta subunit	67.109	150.503	250.629	156.08	91.887	69747.7	86854.8	87750	81450.8	10145.1
FBXO2	FBX2_HUMAN	F-box only protein 2	1444.1	642.709	573.838	886.884	483.794	263242	250406	245413	253020	9197.77
FER	FER_HUMAN	Fer (Fps/fes related) tyrosine kinase	0.88022	3.98322	5.41038	3.42461	2.31616	14487.3	14637.3	12454.7	13859.8	1219.16
FH	FUMH_HUMAN	Fumarate hydratase, mitochondrial	50.9722	63.0091	66.222	60.0678	8.03909	149175	171279	154668	158374	11508.6
FHAD1	FHAD1_HUMAN	Forkhead-associated domain-containing protein 1	0.479251	1.97604	3.41456	1.95662	1.46775	425828	431766	420968	426187	5408.08
FKBP1A	FKB1A_HUMAN	Peptidyl-prolyl cis-trans isomerase	37.6089	17.397	46.7841	33.93	15.035	94972.5	112240	131314	112842	18178.1
FKBP2	FKBP2_HUMAN	Peptidyl-prolyl cis-trans isomerase FKBP2	137.998	94.189	71.7044	101.297	33.7135	11962.5	14190.5	12480.7	12877.9	1165.89
FKBP4	FKBP4_HUMAN	Peptidyl-prolyl cis-trans isomerase FKBP4	70.7128	47.6536	104.599	74.3217	28.6436	15618.8	15265.8	14863.8	15249.5	377.805
FLOT1	FLOT1_HUMAN	Flotillin 1	1040.45	481.449	805.592	775.829	280.685	219640	255062	241651	238784	17883.9
FLOT2	FLOT2_HUMAN	Flotillin 2	39.4992	55.1915	116.56	70.417	40.7243	65917.3	69677.7	71778.7	69124.5	2969.59
FLT1	VGFR1_HUMAN	Vascular endothelial growth factor receptor 1	57.4694	33.8404	11.3944	34.2347	23.04	20939.2	19953.3	22590.3	21160.9	1332.41
FLT4	VGFR3_HUMAN	Vascular endothelial growth factor receptor 3	11.0025	7.76283	1.66724	6.81086	4.73989	76122.1	58029	65066.6	66405.9	9120.63
FN3K	FN3K_HUMAN	Fructosamine 3 kinase	10.1609	23.1543	21.6136	18.3096	7.0989	16166.5	15494.2	11350.2	14337	2608.38
FNDC3A	FND3A_HUMAN	Fibronectin type III domain containing 3A	197.647	232.799	217.486	215.977	17.6247	407411	269482	393622	356838	75966.5
FSCN1	FSCN1_HUMAN	Fascin	0.620287	2.64553	2.16656	1.81079	1.05845	1.19293e+06	1.16514e+06	1.16597e+06	1.17468e+06	15810.6
GABARAPL2	GBRL2_HUMAN	GABA(A) receptor-associated protein-like 2	1162.94	543.079	452.728	719.582	386.607	18167.8	17584.2	19244.8	18332.3	842.394
GAD2	DCE2_HUMAN	Glutamate decarboxylase 2	4.82422	60.8814	175.87	80.5251	87.1982	6509.28	6251.3	4886.23	5882.27	872.189
GALNT2	GALT2_HUMAN	UDP-N-acetyl-alpha-D-galactosamine:polypeptide N-acetylgalactosaminyltransferase 2 (GalNAc-T2)	22.5727	42.834	60.7395	42.0487	19.0955	46611.9	42021.5	47612.7	45415.4	2981.49
GANAB	GANAB_HUMAN	Neutral alpha-glucosidase AB	387.666	470.802	537.705	465.391	75.1654	96235.9	96103.7	77588.3	89976	10728.2
GAP43	NEUM_HUMAN	Growth associated protein 43	508.529	511.998	2771.51	1264.01	1305.53	1.99914e+06	2.01549e+06	2.09603e+06	2.03689e+06	51868.6
GAS2L2	GA2L2_HUMAN	GAS2-like protein 2	0.620287	2.64553	7.15608	3.47396	3.34573	64472.7	79034.7	75080.2	72862.5	7530.07
GBAS	NIPS2_HUMAN	Glioblastoma amplified sequence	69.2991	84.6431	79.6788	77.8737	7.82963	47361.9	28588.5	26927.3	34292.6	11348.8
GBP3	GBP2_HUMAN	Guanylate-binding protein 3	0.753683	3.31458	1.16805	1.74544	1.37462	19324.5	19109.3	16703.6	18379.1	1455.04
GCC2	GCC2_HUMAN	GRIP and coiled-coil domain-containing protein 2	25.0706	25.5514	76.6884	42.4368	29.6637	324.156	128.087	115.053	189.098	117.145
GDA	GUAD_HUMAN	Guanine deaminase	0.17035	0.636688	85.9088	28.9053	49.3671	1.02282e+06	1.03656e+06	1.04597e+06	1.03512e+06	11643
GDAP1	GDAP1_HUMAN	Ganglioside-induced differentiation-associated protein 1	174.128	232.211	589.288	331.876	224.81	347686	288430	316605	317574	29639.7
GDI1	GDIA_HUMAN	GDP dissociation inhibitor 1	1245.89	1775.54	3217.57	2079.67	1020.42	1.69552e+06	1.78448e+06	1.70465e+06	1.72822e+06	48936.8
GDI2	GDIB_HUMAN	Rab GDP dissociation inhibitor beta	408.949	340.126	332.117	360.397	42.2373	1.37717e+06	1.51494e+06	1.49852e+06	1.46355e+06	75252.9
GFAP	GFAP_HUMAN	Glial fibrillary acidic protein	51503.9	14548.5	7578.78	24543.7	23606.8	5.0731e+06	4.27967e+06	4.91903e+06	4.75727e+06	420720
GGCT	GGCT_HUMAN	Gamma-glutamylcyclotransferase	11.2001	33.0831	65.9728	36.752	27.57	30756.5	28028.5	46776.3	35187.1	10128.8
GIMAP8	GIMA8_HUMAN	GTPase IMAP family member 8	9.75777	5.09134	2.16656	5.67189	3.82876	70321.6	21609.4	87819	59916.7	34309.2
GIT1	GIT1_HUMAN	G protein-coupled receptor kinase interacting ArfGAP 1	1667	1003.42	927.449	1199.29	406.829	20053.3	19919.5	18362.4	19445.1	940.042
GLIPR2	GAPR1_HUMAN	Golgi-associated plant pathogenesis-related protein 1	15.7363	27.6994	15.6319	19.6892	6.93725	19126.2	16713.5	12180.5	16006.7	3526.33
GLO1	LGUL_HUMAN	Lactoylglutathione lyase	918.383	443.443	444.006	601.944	274.045	394951	437274	467017	433080	36215.4
GLS	GLSK_HUMAN	Glutaminase	355.596	361.872	1397.69	705.051	599.847	2.06626e+06	1.95666e+06	2.08659e+06	2.03651e+06	69888.1
GLUL	GLNA_HUMAN	Glutamine synthetase	46909.5	18473	6173.55	23852	20893.9	516710	414403	525715	485609	61830.6
GMFB	GMFB_HUMAN	Glia maturation factor beta	19.894	2.2065	11.893	11.3312	8.85711	308607	289563	284397	294189	12750.9
GNA11	GNA11_HUMAN	Guanine nucleotide binding protein (G protein), alpha 11 (Gq class)	19.0299	19.6555	16.3796	18.355	1.7391	704957	708370	619666	677664	50256.9
GNA12	GNA12_HUMAN	Guanine nucleotide binding protein (G protein) alpha 12	2216.98	531.067	274.552	1007.53	1055.24	27665.9	29946.8	27079.3	28230.7	1514.87
GNA13	GNA13_HUMAN	Guanine nucleotide binding protein (G protein) alpha 13	5.15492	3.1921	2.91542	3.75415	1.22097	105380	108870	93042.4	102431	8315.84
GNAI1	GNAI1_HUMAN	Guanine nucleotide binding protein (G protein), alpha inhibiting activity polypeptide 1	93.929	337.588	263.089	231.535	124.857	1.56477e+06	1.73656e+06	1.64522e+06	1.64885e+06	85954
GNAI2	GNAI2_HUMAN	Guanine nucleotide binding protein (G protein), alpha inhibiting activity polypeptide 2	1270.09	851.376	581.065	900.843	347.164	408185	409219	395142	404182	7846.03
GNAL	GNAL_HUMAN	Guanine nucleotide-binding protein G(olf) subunit alpha	12.225	11.0974	52.5158	25.2794	23.5942	842836	866584	872815	860745	15819.7
GNAO1	GNAO_HUMAN	Guanine nucleotide-binding protein G(o) subunit alpha	281.575	609.454	1109.11	666.714	416.731	2.54075e+06	2.71501e+06	2.60539e+06	2.62039e+06	88093.1
GNAQ	GNAQ_HUMAN	Guanine nucleotide binding protein (G protein), q polypeptide	1384.2	720.792	722.858	942.617	382.424	279043	261679	266905	269209	8908.4
GNAS	GNAS2_HUMAN	Guanine nucleotide-binding protein G(s) subunit alpha isoforms short	4100.12	3513.24	4096.74	3903.37	337.865	80488.2	87617.4	71319.5	79808.3	8170.18
GNAT1	GNAT1_HUMAN	Guanine nucleotide-binding protein G(t) subunit alpha-1 (Transducin alpha-1 chain)	0.620287	2.64553	0.184528	1.15011	1.31327	22028.5	15531.9	22207.1	19922.5	3803.41
GNAT2	GNAT2_HUMAN	Guanine nucleotide-binding protein G(t) subunit alpha-2 (Transducin alpha-2 chain)	0.17035	0.636688	1.16805	0.658364	0.499205	125390	149506	136184	137026	12080.1
GNAZ	GNAZ_HUMAN	Guanine nucleotide-binding protein G(z) subunit alpha (G(x) alpha chain) (Gz-alpha)	406.888	267.234	443.01	372.377	92.8307	178826	193697	187200	186574	7455.06
GNB2	GBB2_HUMAN	Guanine nucleotide binding protein (G protein), beta polypeptide 2	124.504	73.1454	102.854	100.168	25.7846	528171	515199	564569	535980	25594.5
GNB2L1	GBLP_HUMAN	Guanine nucleotide-binding protein subunit beta-2-like 1	1027.67	907.25	731.082	888.668	149.165	19866.1	21704.8	17477	19682.6	2119.87
GNB5	GBB5_HUMAN	Guanine nucleotide-binding protein subunit beta-5 (Gbeta5) (Transducin beta chain 5)	29.3175	22.8281	87.6532	46.5996	35.7012	30040.7	24066.9	31018.1	28375.2	3763.03
GNG2	GBG2_HUMAN	Guanine nucleotide-binding protein subunit gamma	56.9949	211.692	833.253	367.313	410.862	47133.4	45132.2	44178.1	45481.2	1508.23
GOT1	AATC_HUMAN	Aspartate aminotransferase	171.539	165.821	842.722	393.361	389.169	1.77435e+06	1.85699e+06	1.79102e+06	1.80745e+06	43705.8
GOT2	AATM_HUMAN	Aspartate aminotransferase	205.776	314.895	527.238	349.303	163.47	2.52335e+06	2.7051e+06	2.66474e+06	2.63106e+06	95440.8
GPD2	GPDM_HUMAN	Glycerol-3-phosphate dehydrogenase 2 (Mitochondrial)	541.41	350.485	199.045	363.647	171.562	109979	111264	111763	111002	920.258
GPHN	GEPH_HUMAN	Gephyrin	83.329	130.007	164.157	125.831	40.5756	11045.4	13422	11957.4	12141.6	1198.94
GPI	G6PI_HUMAN	Glucose-6-phosphate isomerase	4.37035	47.6999	147.212	66.4273	73.239	1.20947e+06	1.12436e+06	1.14713e+06	1.16032e+06	44060.5
GPM6A	GPM6A_HUMAN	Neuronal membrane glycoprotein M6-a	8069.85	5055.04	4482.25	5869.05	1927.35	1.489e+06	1.50137e+06	1.61633e+06	1.53556e+06	70216.4
GPM6B	GPM6B_HUMAN	Neuronal membrane glycoprotein M6-b	10793.6	6711.74	2740.86	6748.73	4026.5	146392	164274	169829	160165	12246.8
GPR158	GP158_HUMAN	Probable G-protein coupled receptor 158	0.17035	0.636688	18.1243	6.31046	10.2338	5876.07	9374.95	9458.31	8236.44	2044.57
GPR37L1	ETBR2_HUMAN	Endothelin B receptor-like protein 2	777.959	793.257	294.737	621.984	283.508	31427	23186.2	23789.8	26134.3	4593.49
GPX4	GPX4_HUMAN	Phospholipid hydroperoxide glutathione peroxidase, mitochondrial	1230.04	558.802	570.599	786.481	384.181	102950	85938.4	99272.2	96053.4	8950.73
GRB2	GRB2_HUMAN	Growth factor receptor-bound protein 2	34.0309	53.269	143.972	77.0907	58.7144	10295.5	11671.5	10429.7	10798.9	758.686
GRIA2	GRIA2_HUMAN	Glutamate receptor 2	385.919	871.065	1637.41	964.799	630.99	114658	109258	102558	108825	6061.94
GSK3B	GSK3B_HUMAN	Glycogen synthase kinase-3 beta	15.9372	9.67274	21.8628	15.8243	6.09582	1929.83	2433.6	2091.95	2151.79	257.16
GSN	GELS_HUMAN	Gelsolin	781.258	1199.97	461.949	814.391	370.123	513306	427918	476533	472586	42830.4
GSS	GSHB_HUMAN	Glutathione synthetase	26.5023	137.656	163.659	109.272	72.8506	5891.17	8304.61	6329.88	6841.89	1285.61
GSTM3	GSTM3_HUMAN	Glutathione S-transferase Mu 3	168.657	245.37	182.847	198.958	40.8154	562258	495009	478384	511884	44410.7
GSTM4	GSTM4_HUMAN	Glutathione S-transferase mu 4	128.195	116.621	99.6148	114.81	14.3757	1198.97	1069.34	1329.61	1199.31	130.131
GSTP1	GSTP1_HUMAN	Glutathione S-transferase P	615.481	427.881	238.418	427.26	188.532	58013.7	32742.8	30663	40473.2	15226.1
GUCY2D	GUC2D_HUMAN	Retinal guanylyl cyclase 1	0.329645	1.30619	0.670057	0.768629	0.495677	3131.82	2245.94	2011.92	2463.23	590.727
GUK1	KGUA_HUMAN	Guanylate kinase	2170.49	746.856	737.561	1218.3	824.631	15036	13557	15252.9	14615.3	922.899
HADH	HCDH_HUMAN	Hydroxyacyl-CoA dehydrogenase	130.1	149.522	92.6372	124.086	28.9153	70559.1	99483.5	115183	95075.4	22636.4
HADHA	ECHA_HUMAN	Hydroxyacyl-CoA dehydrogenase/3-ketoacyl-CoA thiolase/enoyl-CoA hydratase (Trifunctional protein), alpha subunit	130.357	154.784	59.7427	114.961	49.3559	236863	247274	245852	243330	5645.47
HADHB	ECHB_HUMAN	Trifunctional enzyme subunit beta, mitochondrial	79.6402	76.0001	40.3047	65.315	21.7359	57581.9	59114.2	52745	56480.4	3324.4
HAPLN1	HPLN1_HUMAN	Hyaluronan and proteoglycan link protein 1	2.58075	17.293	32.8284	17.5674	15.1257	161449	163469	196669	173862	19776.6
HDHD2	HDHD2_HUMAN	Haloacid dehalogenase-like hydrolase domain-containing protein 2	32.206	38.0683	43.046	37.7735	5.42601	30057.9	26152	25891.8	27367.2	2333.8
HEBP1	HEBP1_HUMAN	Heme binding protein 1	145.789	121.163	68.714	111.889	39.3657	100045	94821.8	86706.5	93857.8	6721.4
HEPACAM	HECAM_HUMAN	Hepatocyte cell adhesion molecule	3551.97	2071.38	618.195	2080.51	1466.91	92262.4	91861	73125.3	85749.6	10934.8
HIBADH	3HIDH_HUMAN	3-hydroxyisobutyrate dehydrogenase	169.874	134.906	74.4456	126.409	48.2784	31466.2	29360	28514	29780.1	1520.28
HINT1	HINT1_HUMAN	Histidine triad nucleotide binding protein 1	761.655	487.498	941.405	730.186	228.584	86203.2	76845.4	78470.7	80506.4	5000
HK1	HXK1_HUMAN	Hexokinase-1	674.047	345.13	1168.17	729.117	414.276	3.16309e+06	3.00452e+06	2.79761e+06	2.98841e+06	183272
HKDC1	HKDC1_HUMAN	Putative hexokinase HKDC1	2.81113	19.9452	3.41456	8.72363	9.72285	152325	145832	142726	146961	4897.97
HMOX2	HMOX2_HUMAN	Heme oxygenase (Decycling) 2	167.591	211.858	412.358	263.936	130.43	2284.19	2908.2	3192.45	2794.95	464.603
HNRNPA2B1	ROA2_HUMAN	Heterogeneous nuclear ribonucleoprotein A2/B1	2551.95	2297.79	1658.1	2169.28	460.577	6976.39	6701.08	5776.63	6484.7	628.465
HNRNPH3	HNRH3_HUMAN	Heterogeneous nuclear ribonucleoprotein H3 (2H9)	1584.13	641.361	400.895	875.461	625.389	4496.9	8751.42	6322.88	6523.73	2134.36
HNRNPR	HNRPR_HUMAN	Heterogeneous nuclear ribonucleoprotein R	439.274	353.877	285.766	359.639	76.916	14636.3	16987.5	13838.3	15154	1637.2
HPCA	HPCA_HUMAN	Neuron-specific calcium-binding protein hippocalcin	135.974	151.473	711.146	332.864	327.693	27636.8	31925.7	31010.1	30190.8	2258.78
HPCAL1	HPCL1_HUMAN	Hippocalcin-like protein 1	225.346	409.397	787.899	474.214	286.823	17275.9	22797.9	25868.8	21980.9	4354.34
HPCAL4	HPCL4_HUMAN	Hippocalcin-like protein 4	640.39	973.122	2420.14	1344.55	946.229	81843.2	110788	100935	97855.3	14715.9
HPRT1	HPRT_HUMAN	Hypoxanthine phosphoribosyltransferase 1	48.3231	103.915	251.875	134.704	105.211	360814	397511	372089	376805	18797.4
HSD17B10	HPRT_HUMAN	Hydroxysteroid (17-beta) dehydrogenase 10	152.403	134.304	86.6564	124.455	33.962	6021.03	5197.82	6031.75	5750.2	478.406
HSP90AB1	HCD2_HUMAN	Heat shock protein HSP 90-beta	0.329645	1.30619	2.16656	1.26746	0.919068	33593.4	41343.3	37648.1	37528.3	3876.37
HSP90B1	HS90B_HUMAN	Endoplasmin	687.62	411.416	588.042	562.36	139.881	361888	373012	368726	367875	5610.56
HSPA12A	HS12A_HUMAN	Heat shock 70kDa protein 12A	223.639	319.446	1012.92	518.67	430.709	897721	975936	972286	948648	44141.5
HSPA4	HSP74_HUMAN	Heat shock 70 kDa protein 4	413.409	284.302	505.309	401.007	111.024	253119	327784	328457	303120	43303.2
HSPA4L	HS74L_HUMAN	Heat shock 70 kDa protein 4L	70.9123	48.9751	97.6212	72.5029	24.362	89559.5	125775	136450	117262	24577.4
HSPA8	HSP7C_HUMAN	Heat shock cognate 71 kDa protein	1230.45	1189.21	2983.33	1800.99	1024.14	161555	173919	166682	167385	6211.92
HSPA9	GRP75_HUMAN	Heat shock 70kDa protein 9 (Mortalin)	34.8511	62.5086	80.4264	59.262	22.9604	1.70137e+06	1.69892e+06	1.6989e+06	1.69973e+06	1419.37
HSPH1	HS105_HUMAN	Heat shock 105kDa/110kDa protein 1	909.283	300.385	974.299	727.989	371.74	291711	309073	336005	312263	22318.8
IARS2	SYIM_HUMAN	Isoleucine--tRNA ligase, mitochondrial	207.021	172.955	167.646	182.541	21.3664	13761.5	11961.5	11188.1	12303.7	1320.4
IDH2	IDHP_HUMAN	Isocitrate dehydrogenase [NADP], mitochondrial	334.487	520.768	258.354	371.203	135.005	15145.7	12319.9	14726.7	14064.1	1524.99
IDH3A	IDH3A_HUMAN	Isocitrate dehydrogenase [NAD] subunit alpha, mitochondrial	1982.45	851.174	678.75	1170.79	708.186	5269.03	4815.56	4540.07	4874.89	368.087
IDH3B	IDH3B_HUMAN	Isocitrate dehydrogenase [NAD] subunit beta, mitochondrial	138.439	213.274	333.113	228.275	98.2005	92668.1	92102.3	100466	95078.7	4673.87
IDH3G	IDH3G_HUMAN	Isocitrate dehydrogenase [NAD] subunit gamma, mitochondrial	53.3107	93.3337	124.535	90.393	35.703	111450	126711	141489	126550	15020.3
IGSF8	IGSF8_HUMAN	Immunoglobulin superfamily member 8	363.438	455.741	683.734	500.971	164.869	1.08277e+06	1.07452e+06	945837	1.03437e+06	76786.5
IHH	IHH_HUMAN	Hedgehog protein	0.17035	0.636688	0.918739	0.575259	0.377958	9096.48	9068.15	6951.17	8371.93	1230.5
IMMT	MIC60_HUMAN	Inner membrane protein, mitochondrial	4.15202	42.4225	74.1964	40.257	35.0724	597521	424199	610123	543948	103897
INA	AINX_HUMAN	Alpha-internexin	33.1427	190.17	880.102	367.805	450.556	1.93418e+06	1.82086e+06	1.64262e+06	1.79922e+06	146978
INPP5D	SHIP1_HUMAN	Phosphatidylinositol 3,4,5-trisphosphate 5-phosphatase 1	39.763	57.8322	21.3644	39.6532	18.2342	8307.23	8309.56	9674.41	8763.73	788.665
IQGAP2	IQGA2_HUMAN	Ras GTPase-activating-like protein IQGAP2	5.15492	3.1921	2.91542	3.75415	1.22097	39952.6	22143.6	29875.6	30657.3	8930.21
IRS2	IRS2_HUMAN	Insulin receptor substrate 2	1304.97	312.755	287.51	635.077	580.278	4946.89	10399.6	10040.6	8462.36	3049.77
ITGA8	ITA8_HUMAN	Integrin alpha-8	11.8292	41.6728	41.3016	31.6012	17.124	71302.1	50190	56347.7	59279.9	10857.2
KDR	VGFR2_HUMAN	Vascular endothelial growth factor receptor 2	19.2735	7.59175	2.66582	9.84368	8.52977	157326	145408	130554	144430	13412.6
KHNYN	KHNYN_HUMAN	KH and NYN domain containing	74.7908	83.9466	39.3079	66.0151	23.5778	91776.2	85530.3	93345.5	90217.3	4134.25
KHSRP	FUBP2_HUMAN	Far upstream element-binding protein 2	131.493	181.088	152.196	154.926	24.9099	148329	126444	133860	136211	11130.6
KIAA0355	K0355_HUMAN	Uncharacterized protein	157.102	117.175	66.9696	113.749	45.1638	1641.92	4361.81	4083.86	3362.53	1496.56
KIAA0513	K0513_HUMAN	Uncharacterized protein	7.05553	7.86809	67.9664	27.63	34.9347	15918.8	14708.8	14098.4	14908.7	926.527
KIAA2026	K2026_HUMAN	Uncharacterized protein	127.813	53.3438	41.3016	74.1527	46.8593	2938.54	4789.75	3460.58	3729.62	954.484
KIF27	KIF27_HUMAN	Kinesin-like protein KIF27	4.40896	1.85605	1.4176	2.56087	1.61544	43719.7	35369	40268.3	39785.7	4196.2
KIF2A	KIF2A_HUMAN	Kinesin heavy chain member 2A	110.111	103.526	138.49	117.376	18.5794	8980.71	5604.91	6389.91	6991.84	1766.57
KIF5C	KIF5C_HUMAN	Kinesin heavy chain member 5C	639.234	408.827	484.626	510.895	117.429	44010.6	43711.4	46532.2	44751.4	1549.46
KPNB1	IMB1_HUMAN	Karyopherin (Importin) beta 1	44.7218	54.4772	122.79	73.9964	42.5373	67993.1	63490.9	55696.4	62393.5	6221.39
KRAS	RASK_HUMAN	GTPase Kras	3.98222	1.19047	2.16656	2.44641	1.41676	6019.02	4451.15	6093.77	5521.32	927.542
L1CAM	L1CAM_HUMAN	Neural cell adhesion molecule L1	54.0261	106.503	697.939	286.156	357.578	371318	324741	313620	336560	30610.8
LANCL1	LANC1_HUMAN	LanC-like protein 1	13.7234	101.611	162.164	92.4995	74.6384	186181	233294	179840	199772	29204.1
LANCL2	LANC2_HUMAN	LanC-like protein 2	175.704	290.678	332.366	266.249	81.1373	26141.8	31882	29980.7	29334.8	2924.07
LAP3	AMPL_HUMAN	Cytosol aminopeptidase	629.767	108.159	54.011	263.979	317.936	29573.6	22209.2	20715.4	24166.1	4742.26
LDHA	LDHA_HUMAN	L-lactate dehydrogenase A chain	571.232	337.985	1083.45	664.222	381.331	95237.2	103997	97369.3	98867.9	4568.22
LDHC	LDHC_HUMAN	L-lactate dehydrogenase C chain	3.50879	0.532099	1.38778e-17	1.34696	1.891	739893	717167	640197	699085	52249.7
LGALS1	LEG1_HUMAN	Galectin-1	581.591	275.605	214.246	357.148	196.78	477977	437814	425118	446969	27593.5
LHPP	LHPP_HUMAN	Phospholysine phosphohistidine inorganic pyrophosphate phosphatase	554.016	176.471	83.666	271.384	249.126	65236.8	72872.8	94082.8	77397.5	14945.9
LMNA	LMNA_HUMAN	Lamin-A/C	315.273	211.521	83.666	203.487	116.012	25232.8	25221.6	27745.6	26066.7	1454.04
LMNB1	LMNB1_HUMAN	Lamin-B1	84.8641	13.1647	9.40006	35.8096	42.5241	3331.15	3301.38	4183.9	3605.48	501.154
LRRFIP1	LRRF1_HUMAN	Leucine rich repeat (In FLII) interacting protein 1	61.1458	142.649	168.144	123.98	55.889	82324.4	99104.2	86216.3	89214.9	8782.64
LSAMP	LSAMP_HUMAN	Limbic system-associated membrane protein	50.1184	55.0874	78.4328	61.2129	15.1185	323597	305047	301856	310167	11739.5
LY6H	LY6H_HUMAN	Lymphocyte antigen 6H	199.877	315.567	742.545	419.33	285.827	54981.6	66822.1	78571.8	66791.8	11795.1
LZTFL1	LZTL1_HUMAN	Leucine zipper transcription factor-like protein 1	29.9394	69.1631	141.729	80.2773	56.7177	25760.3	17205	13308.1	18757.8	6369.68
MAG	MAG_HUMAN	Myelin-associated glycoprotein	58.9796	621.146	133.506	271.21	305.335	377891	218892	194798	263860	99485.3
MAOA	AOFA_HUMAN	Monoamine oxidase A	383.908	299.446	142.975	275.443	122.246	733756	522692	530872	595773	119566
MAOB	AOFB_HUMAN	Amine oxidase [flavin-containing] B	462.187	311.17	373.982	382.446	75.8633	544779	567431	563428	558546	12089.1
MAP1A	MAP1A_HUMAN	Microtubule-associated protein 1A	1274.37	1396.45	4692.57	2454.46	1939.22	1.01544e+06	1.08389e+06	1.01736e+06	1.0389e+06	38974.9
MAP1B	MAP1B_HUMAN	Microtubule-associated protein 1B	1087.99	1832.02	4722.73	2547.58	1920.12	38293.6	33554	41702	37849.9	4092.07
MAP1LC3A	MLP3A_HUMAN	Microtubule-associated protein 1 light chain 3 alpha	476.739	418.171	518.516	471.142	50.4063	111976	155180	103583	123580	27686.7
MAP2	MTAP2_HUMAN	Microtubule-associated protein	525.419	963.394	4680.36	2056.39	2282.95	78573.4	80682	70325	76526.8	5473.39
MAP2K1	MP2K1_HUMAN	Dual-specificity mitogen-activated protein kinase kinase 1	0.88022	3.98322	41.3016	15.3883	22.4951	124398	131444	130584	128809	3843.88
MAP4	MAP4_HUMAN	Microtubule-associated protein	2029.86	712.771	689.715	1144.11	767.163	11016.2	16257.7	10999	12757.7	3031.16
MAP6	MAP6_HUMAN	Microtubule-associated protein 6	51.0248	28.5835	102.356	60.6547	37.8173	134296	128143	124363	128934	5013.69
MAP6D1	MA6D1_HUMAN	MAP6 domain-containing protein 1	12.3665	51.5715	31.8316	31.9232	19.6027	55259.4	56734.2	62739.6	58244.4	3962.15
MAP9	MAP9_HUMAN	Microtubule-associated protein 9	9.79654	20.5024	24.6043	18.3011	7.64537	60704.6	44619.9	74237.8	59854.1	14827.3
MAPK1	MK01_HUMAN	Mitogen-activated protein kinase 1	16.624	34.9796	184.093	78.5655	91.8492	685005	633526	611178	643236	37858.9
MAPK3	MK03_HUMAN	Mitogen-activated protein kinase 3	988.406	653.379	712.641	784.809	178.793	20632.2	21558.8	18395.4	20195.5	1626.31
MAPRE2	MARE2_HUMAN	Microtubule-associated protein RP/EB family member 2	594.927	651.032	1213.28	819.746	341.962	203212	190825	228997	207678	19474
MAPRE3	MARE3_HUMAN	Microtubule-associated protein, RP/EB family, member 3	22.8894	46.1372	189.077	86.0346	89.9913	205695	241012	235801	227503	19065.2
MAPT	TAU_HUMAN	Microtubule-associated protein tau	920.173	1113.29	2604.55	1546	921.798	1.14085e+06	1.36494e+06	1.53914e+06	1.34831e+06	199667
MARCKS	MARCS_HUMAN	Myristoylated alanine-rich C-kinase substrate	1204.35	967.513	982.273	1051.38	132.683	786637	984611	822472	864573	105488
MAT2A	METK2_HUMAN	S-adenosylmethionine synthase	27.8534	434.326	250.878	237.686	203.557	55028.9	54764.3	46472.2	52088.5	4865.65
MAT2B	MAT2B_HUMAN	Methionine adenosyltransferase II, beta	313.574	172.748	196.802	227.708	75.3285	6255.59	8403.9	7246.3	7301.93	1075.23
MCCC2	MCCB_HUMAN	Methylcrotonoyl-CoA carboxylase beta chain, mitochondrial	14.279	19.0787	16.6289	16.6622	2.39999	41080.1	38496.7	59342	46306.3	11363
MCTS1	MCTS1_HUMAN	Malignant T cell amplified sequence 1	15.2407	24.3863	35.3206	24.9825	10.0532	85726	69187.2	71928.8	75614	8863.9
MDH1	MDHC_HUMAN	Malate dehydrogenase	364.605	531.221	1762.01	885.946	763.256	2.23959e+06	2.42286e+06	2.3218e+06	2.32808e+06	91796
MDH1B	MDH1B_HUMAN	Malate dehydrogenase 1B	9.48952	18.512	18.3736	15.4584	5.16962	117836	107884	116001	113907	5296.07
MDH2	MDHM_HUMAN	Malate dehydrogenase, mitochondrial	355.416	174.007	404.633	311.352	121.463	3.86111e+06	4.28253e+06	4.65905e+06	4.26757e+06	399182
ME2	MAOM_HUMAN	NAD-dependent malic enzyme, mitochondrial	0.17035	0.636688	3.6641	1.49038	1.89688	28439.1	25011.1	33838.4	29096.2	4450.19
ME3	MAON_HUMAN	NADP-dependent malic enzyme, mitochondrial	109.34	93.6459	196.304	133.096	55.2987	324511	314386	340752	326550	13300.6
MED11	MED11_HUMAN	Mediator complex subunit 11	28.9999	55.972	27.8441	37.6053	15.9165	38530.2	35752.3	34068.5	36117	2253.08
MED12L	MD12L_HUMAN	Mediator of RNA polymerase II transcription subunit 12-like protein	24.0287	20.9059	32.0808	25.6718	5.76582	304182	245992	242982	264385	34498.3
METAP1D	MAP12_HUMAN	Methionine aminopeptidase 1D, mitochondrial	24.307	65.9309	36.0682	42.102	21.4579	22131.1	21460.5	16862.7	20151.4	2867.83
METAP2	MAP2_HUMAN	Microtubule-associated protein 2	370.023	239.036	156.93	255.33	107.477	1.73112e+06	2.18952e+06	2.34469e+06	2.08844e+06	319029
MGLL	MGLL_HUMAN	Monoglyceride lipase	3712.42	1186.08	835.745	1911.42	1569.52	9547.48	14548.9	15602.1	13232.8	3234.76
MGST3	MGST3_HUMAN	Microsomal glutathione S-transferase 3	405.87	237.02	350.557	331.149	86.0818	242650	213723	352775	269716	73370.5
MICAL2	MICA2_HUMAN	[F-actin]-methionine sulfoxide oxidase MICAL2	43.0143	110.544	565.615	239.724	284.242	48651.5	51139.2	47632.7	49141.1	1803.83
MKS1	MKS1_HUMAN	Meckel syndrome type 1 protein	28.3452	48.7098	23.8566	33.6372	13.2448	20450	22391.9	18000.2	20280.7	2200.72
MOG	MOG_HUMAN	Myelin-oligodendrocyte glycoprotein	175.427	1242.6	245.894	554.64	596.831	807492	687897	596541	697310	105790
MT3	MT3_HUMAN	Metallothionein	14451.8	7042.04	2632.46	8042.11	5972.82	11552.8	7165.74	10783.9	9834.15	2342.68
MTA2	MTA2_HUMAN	Metastasis associated 1 family, member 2	303.525	215.483	125.033	214.68	89.2489	9692.45	8512.13	6072.77	8092.45	1845.97
MTHFD1	C1TC_HUMAN	C-1-tetrahydrofolate synthase, cytoplasmic	48.827	45.1764	50.5222	48.1752	2.73184	74778.2	74992.6	71826.7	73865.9	1769.2
MUT	MUTA_HUMAN	Methylmalonyl CoA mutase	148.375	168.529	157.927	158.277	10.0815	753.007	1553.88	1623.74	1310.21	483.814
MYADM	MYADM_HUMAN	Myeloid-associated differentiation marker	7.05553	7.86809	30.3363	15.0866	13.2128	31703.8	27111.1	26469.1	28428	2855.04
MYH10	MYH10_HUMAN	Myosin, heavy chain 10, non-muscle	156.608	234.239	734.321	375.056	313.545	66481	61180.4	74591	67417.5	6754.14
MYH9	MYH9_HUMAN	Myosin-9	135.602	144.237	205.026	161.621	37.8365	14001.1	13691.1	13405.1	13699.1	298.075
MYL6B	MYL6B_HUMAN	Myosin light chain 6B	619.284	329.413	432.792	460.497	146.908	171574	225355	184417	193782	28087.2
MYO5A	MYO5A_HUMAN	Myosin-Va	45.6005	63.0586	219.479	109.379	95.7479	161062	178158	159030	166083	10506
MYO5B	MYO5B_HUMAN	Myosin-Vb	0.329645	1.30619	5.16095	2.26559	2.55455	199683	226926	183883	203497	21773.7
MYO5C	MYO5C_HUMAN	Myosin-Vc	6.8323	7.20083	20.1182	11.3838	7.56648	26415.6	21283.8	22790.4	23496.6	2637.81
MYOZ2	MYOZ2_HUMAN	Myozenin-2	0.479251	1.97604	0.918739	1.12468	0.769351	59394.9	80407.9	73463.5	71088.8	10705.9
NAP1L4	NP1L4_HUMAN	Nucleosome assembly protein 1-like 4	1262.08	680.816	485.124	809.341	404.111	27907.6	31838.3	28749.1	29498.3	2069.7
NAPA	SNAA_HUMAN	Alpha-soluble NSF attachment protein	309.522	451.893	754.506	505.307	227.25	398987	452924	454255	435388	31531.7
NAPB	SNAB_HUMAN	N-ethylmaleimide-sensitive factor attachment protein, beta	454.673	530.439	2916.29	1300.47	1399.86	838310	819105	784511	813975	27263.6
NAPG	SNAG_HUMAN	N-ethylmaleimide-sensitive factor attachment protein, gamma	8.17494	11.8661	60.9887	27.0099	29.4843	231105	234031	253786	239640	12337.1
NARG2	NARG2_HUMAN	NMDA receptor-regulated protein 2	3.98222	1.19047	2.66582	2.61284	1.39663	54307.1	50252.6	50008.8	51522.8	2414.33
NCAM1	NCAM1_HUMAN	Neural cell adhesion molecule 1	1357.72	2422.09	2403.94	2061.25	609.345	2.32599e+06	2.36199e+06	2.36432e+06	2.35077e+06	21488.4
NCAM2	NCAM2_HUMAN	Neural cell adhesion molecule 2	288.936	318.647	520.012	375.865	125.715	158935	159202	165568	161235	3755.07
NCAN	NCAN_HUMAN	Neurocan core protein	2457.65	1668.26	1211.78	1779.23	630.305	52905.8	47305.7	72514	57575.1	13237
NCDN	NCDN_HUMAN	Neurochondrin	90.9652	178.642	1397.19	555.598	730.154	651780	735627	676342	687916	43105.1
NCEH1	NCEH1_HUMAN	Neutral cholesterol ester hydrolase 1	231.354	91.9869	299.721	207.687	105.87	47550.2	38024	41512.9	42362.4	4819.53
NCF2	NCF2_HUMAN	Neutrophil cytosol factor 2	1.32975	6.65391	1.9169	3.30018	2.91921	25254.9	22897.2	24330.1	24160.7	1187.93
NCKAP1	NCKP1_HUMAN	NCK-associated protein 1	1131.78	493.882	908.51	844.724	323.698	12281.7	15264.8	10959	12835.2	2205.64
NDRG1	NDRG1_HUMAN	Protein NDRG1	1562.86	1886.24	433.042	1294.05	762.981	18244.3	16724.4	16506.5	17158.4	946.708
NDRG2	NDRG2_HUMAN	Protein NDRG2	21527.5	10360.7	3323.98	11737.4	9179.54	318340	325812	357386	333846	20725.8
NDRG3	NDRG3_HUMAN	NDRG family member 3	304.988	256.216	745.037	435.414	269.248	7828.05	9516.93	9452.3	8932.43	956.967
NDUFA10	NDUAA_HUMAN	NADH dehydrogenase (Ubiquinone) 1 alpha subcomplex, 10, 42kDa	57.6516	76.8149	105.097	79.8546	23.8684	78703.3	60123	67079.5	68635.3	9387.34
NDUFA6	NDUA6_HUMAN	NADH dehydrogenase (Ubiquinone) 1 alpha subcomplex, 6, 14kDa	315.299	212.178	163.41	230.296	77.5488	76716.1	63455.2	64510.4	68227.2	7370.49
NDUFA8	NDUA8_HUMAN	NADH dehydrogenase (Ubiquinone) 1 alpha subcomplex, 8, 19kDa	333.386	217.407	319.657	290.15	63.3702	91509.4	86611.5	97582.4	91901.1	5495.93
NDUFB10	NDUBA_HUMAN	NADH dehydrogenase (Ubiquinone) 1 beta subcomplex, 10, 22kDa	195.175	82.8365	90.3944	122.802	62.7904	111743	125769	122514	120009	7341.13
NDUFB4	NDUB4_HUMAN	NADH dehydrogenase (Ubiquinone) 1 beta subcomplex, 4, 15kDa	79.5129	74.6812	51.519	68.571	14.9638	73564.1	73819	68675.3	72019.5	2898.97
NDUFB9	NDUB9_HUMAN	NADH dehydrogenase [ubiquinone] 1 beta subcomplex subunit 9	922.925	366.662	347.318	545.635	326.886	68088.7	80880.5	84837.6	77935.6	8754.19
NDUFS1	NDUS1_HUMAN	NADH-ubiquinone oxidoreductase 75 kDa subunit, mitochondrial	140.673	131.714	159.173	143.853	14.0034	919085	886761	968718	924855	41282.2
NDUFS2	NDUS2_HUMAN	NADH dehydrogenase [ubiquinone] iron-sulfur protein 2, mitochondrial	181.313	278.837	326.883	262.345	74.1735	275578	287431	276954	279988	6482.75
NDUFS3	NDUS3_HUMAN	NADH dehydrogenase [ubiquinone] iron-sulfur protein 3, mitochondrial	327.062	428.886	409.866	388.605	54.1392	594584	578516	616665	596589	19153
NDUFS4	NDUS4_HUMAN	NADH dehydrogenase [ubiquinone] iron-sulfur protein 4, mitochondrial	185.146	102.612	112.075	133.278	45.1679	122984	116134	111087	116735	5971.25
NDUFS7	NDUS7_HUMAN	NADH dehydrogenase [ubiquinone] iron-sulfur protein 7, mitochondrial (Fragment)	63.1885	77.4317	80.1772	73.5991	9.1198	37374.5	24611.9	49439.5	37142	12415.4
NDUFV1	NDUV1_HUMAN	NADH dehydrogenase [ubiquinone] flavoprotein 1, mitochondrial	424.494	521.946	654.08	533.507	115.229	977977	935028	931994	948333	25716.9
NECAP1	NECP1_HUMAN	Adaptin ear-binding coat-associated protein 1	11.5281	9.09735	64.2283	28.2846	31.1519	64465.6	78519.4	65111.7	69365.6	7934.05
NECAP2	NECP2_HUMAN	NECAP endocytosis associated 2	278.602	187.923	78.682	181.736	100.104	78256.3	95628.1	89383.7	87756	8799.51
NEFH	NFH_HUMAN	Neurofilament heavy polypeptide	8.17494	11.8661	137.742	52.5944	73.7633	264515	194931	198749	219398	39118.8
NEFM	NFM_HUMAN	Neurofilament medium polypeptide	47.0628	81.5218	670.776	266.454	350.577	3.73664e+06	3.12106e+06	3.02667e+06	3.29479e+06	385553
NEGR1	NEGR1_HUMAN	Neuronal growth regulator 1	42.6594	101.988	131.014	91.8871	45.0349	262984	256543	231864	250463	16426.7
NFASC	NFASC_HUMAN	Neurofascin	51.6748	259.007	276.296	195.659	124.994	1.32986e+06	1.30203e+06	1.14307e+06	1.25832e+06	100773
NGEF	NGEF_HUMAN	Ephexin-1	62.3756	188.006	682.987	311.123	328.113	4752.6	7235.27	4795.18	5594.35	1421.24
NIN	NIN_HUMAN	Ninein	150.888	238.859	202.534	197.427	44.2073	33497.7	32193.7	37250	34313.8	2625.04
NINL	NINL_HUMAN	Ninein-like protein	30.0973	71.7997	42.5476	48.1482	21.4079	30130.3	27960	25962.8	28017.7	2084.36
NIPSNAP1	NIPS1_HUMAN	Protein NipSnap homolog 1	84.7598	164.867	317.165	188.931	118.056	39443.3	39671.3	32326.7	37147.1	4176.11
NIPSNAP3A	NPS3A_HUMAN	Nipsnap homolog 3A	14.279	19.0787	24.6043	19.3207	5.16689	19841.9	16903.1	17100.8	17948.6	1642.64
NNT	NNTM_HUMAN	NAD(P) transhydrogenase, mitochondrial	489.908	235.622	243.402	322.977	144.618	136095	158953	175284	156777	19684.9
NOS3	NOS3_HUMAN	Nitric oxide synthase, endothelial	184.119	38.727	32.0808	84.9757	85.9251	173276	190886	206224	190129	16486.9
NPEPPS	PSA_HUMAN	Aminopeptidase puromycin sensitive	480.086	306.554	420.831	402.491	88.2077	485375	445654	510992	480674	32921.8
NPTN	NPTN_HUMAN	Neuroplastin	410.782	422.849	1046.57	626.732	363.637	254221	257883	243149	251751	7671.31
NQO1	NQO1_HUMAN	NAD(P)H dehydrogenase, quinone 1	549.239	209.308	48.2793	268.942	255.749	6603.91	5711.16	4152.89	5489.32	1240.48
NRAS	RASN_HUMAN	Neuroblastoma RAS viral (V-ras) oncogene homolog	210.994	137.429	106.094	151.506	53.8479	149302	132441	126637	136126	11773.4
NRCAM	NRCAM_HUMAN	Neuronal cell adhesion molecule	810.658	1064.82	1622.71	1166.06	415.385	697570	708168	698795	701511	5797.56
NRGN	NEUG_HUMAN	Neurogranin	1158.8	1386.01	4514.9	2353.24	1875.5	133129	157152	137102	142461	12876.8
NSF	NSF_HUMAN	Vesicle-fusing ATPase	159.571	378.717	2001.99	846.759	1006.44	3.31748e+06	3.45875e+06	3.68552e+06	3.48725e+06	185667
NTM	NTRI_HUMAN	Neurotrimin	791.309	920.519	535.96	749.263	195.697	72617.8	74016.6	81883.3	76172.6	4994.83
NUDT3	NUDT3_HUMAN	Nudix (Nucleoside diphosphate linked moiety X)-type motif 3	967.241	193.405	204.278	454.974	443.669	20632.2	22516	18978.6	20708.9	1769.91
OGDH	ODO1_HUMAN	Oxoglutarate (Alpha-ketoglutarate) dehydrogenase (Lipoamide)	863.535	429.032	395.413	562.66	261.107	295595	325373	330483	317151	18841.4
OLA1	OLA1_HUMAN	Obg-like ATPase 1	88.9385	128.659	230.942	149.513	73.2629	48833.7	48747.4	46712.3	48097.8	1200.66
OMG	OMGP_HUMAN	Oligodendrocyte-myelin glycoprotein	137.485	578.936	373.483	363.302	220.901	188298	120214	121344	143285	38986.1
OPA1	OPA1_HUMAN	Optic atrophy 1 (Autosomal dominant)	347.946	296.214	411.611	351.924	57.8008	173184	186918	194419	184840	10768.4
OPALIN	OPALI_HUMAN	Opalin	223.957	333.893	108.337	222.063	112.79	20913.1	13140	14630.7	16227.9	4125.34
OPCML	OPCM_HUMAN	Opioid-binding protein/cell adhesion molecule	51.3968	232.086	876.862	386.782	433.931	193516	226691	202066	207424	17224.3
OXR1	OXR1_HUMAN	Oxidation resistance 1	264.249	139.297	588.541	330.695	231.876	174900	175129	170618	173549	2541.19
OXSR1	OXSR1_HUMAN	Serine/threonine-protein kinase OSR1	193.817	144.708	108.586	149.037	42.78	53404.1	38590	49342.5	47112.2	7654.73
P4HB	PDIA1_HUMAN	Protein disulfide-isomerase	718.807	459.963	446.249	541.673	153.556	43760	51700.2	40915.6	45458.6	5589.37
PACSIN1	PACN1_HUMAN	Protein kinase C and casein kinase substrate in neurons protein 1	65.6466	114.978	389.93	190.185	174.734	861730	907188	970450	913122	54602.6
PADI2	PADI2_HUMAN	Protein-arginine deiminase type-2	781.556	1249.82	339.094	790.155	455.421	108051	88279.6	89263.6	95198.2	11142.1
PAFAH1B1	LIS1_HUMAN	Platelet-activating factor acetylhydrolase IB subunit alpha	930.548	902.058	1655.11	1162.57	426.786	240071	229442	231591	233702	5620
PAFAH1B2	PA1B2_HUMAN	Platelet-activating factor acetylhydrolase 1b, catalytic subunit 2 (30kDa)	568.004	467.962	458.958	498.308	60.526	841793	461562	911413	738256	242139
PAK1	PAK1_HUMAN	Serine/threonine-protein kinase	98.9327	271.251	1377.25	582.478	693.665	65392.8	76460.1	75988.6	72613.8	6258.06
PALM	PALM_HUMAN	Paralemmin-1	57.9925	36.488	56.7523	50.4109	12.0735	1.00092e+06	991360	825307	939196	98746.9
PANK1	PANK1_HUMAN	Pantothenate kinase 1	57.0521	31.8541	38.0619	42.3227	13.1282	21299.6	13877.7	18893.6	18023.7	3786.65
PCBP2	PCBP2_HUMAN	Poly(rC)-binding protein 2	160.186	172.434	197.55	176.723	19.0476	54688.6	63066	49825.7	55860.1	6697.42
PCBP3	PCBP3_HUMAN	Poly(rC)-binding protein 3	5.48491	3.86064	20.3674	9.90433	9.09764	24343.9	23303.3	23896.9	23848	521.983
PCYT2	PCY2_HUMAN	Phosphate cytidylyltransferase 2, ethanolamine	109.333	212.736	183.345	168.471	53.282	34167.2	48777.1	49361.5	44101.9	8608.71
PDCD11	RRP5_HUMAN	Programmed cell death 11	35.9346	78.3316	99.1164	71.1275	32.2011	35665.1	30657.7	24674.2	30332.4	5502.67
PDCD2L	PDD2L_HUMAN	Programmed cell death 2-like	1.79535	9.98503	16.6289	9.46976	7.43018	7318.66	4264.48	7695.5	6426.21	1881.58
PDE10A	PDE10_HUMAN	cAMP and cAMP-inhibited cGMP 3',5'-cyclic phosphodiesterase 10A	41.2427	31.3305	52.0174	41.5302	10.3465	9277.69	6596.81	7617.47	7830.66	1353.09
PDE1A	PDE1A_HUMAN	Calcium/calmodulin-dependent 3',5'-cyclic nucleotide phosphodiesterase 1A	32.6472	152.723	380.959	188.777	176.933	70155.5	73181.6	75021.2	72786.1	2456.85
PDE1B	PDE1B_HUMAN	Calcium/calmodulin-dependent 3',5'-cyclic nucleotide phosphodiesterase 1B	96.5462	173.354	429.802	233.234	174.511	3507.32	2569.63	2057.94	2711.63	735.051
PDE2A	PDE2A_HUMAN	cGMP-dependent 3',5'-cyclic phosphodiesterase	185.675	612.276	1432.07	743.342	633.452	12037	12705.1	17220.8	13987.7	2819.87
PDGFRA	PGFRA_HUMAN	Platelet-derived growth factor receptor alpha	2.51933	16.6296	18.1243	12.4244	8.61055	2119.09	2424.65	2722.24	2421.99	301.583
PDHB	ODPB_HUMAN	Pyruvate dehydrogenase (Lipoamide) beta	193.993	316.897	232.437	247.776	62.8709	325384	323867	368351	339201	25256.1
PDIA3	PDIA3_HUMAN	Protein disulfide isomerase family A, member 3	28.0512	18.1783	16.3796	20.8697	6.28406	459828	505194	492994	486005	23476.2
PDIK1L	PDK1L_HUMAN	PDLIM1 interacting kinase 1 like	2.1121	12.6453	17.8751	10.8775	8.02881	24246.2	30333.1	21257.7	25279	4625
PDXK	PDXK_HUMAN	Pyridoxal (Pyridoxine, vitamin B6) kinase	669.071	391.738	323.644	461.484	182.971	270385	272709	275505	272866	2563.98
PEA15	PEA15_HUMAN	Astrocytic phosphoprotein PEA-15	593.348	265.092	412.857	423.766	164.4	551910	519599	471726	514411	40342.8
PFKL	K6PL_HUMAN	6-phosphofructokinase	411.717	474.049	559.385	481.717	74.1321	332007	339485	363283	344925	16332.3
PFKM	PFKAM_HUMAN	6-phosphofructokinase	536.009	376.751	659.562	524.107	141.781	251188	205623	216269	224360	23835.6
PFKP	PFKAP_HUMAN	6-phosphofructokinase	87.28	101.009	448.741	212.343	204.842	723366	733700	748588	735218	12679.5
PFN1	PROF1_HUMAN	Profilin (Fragment)	444.32	150.925	103.602	232.949	184.575	351325	306644	357454	338474	27735.7
PFN2	PROF2_HUMAN	Profilin	1698.63	1149.68	2440.83	1763.05	647.979	200197	199995	194210	198134	3399.46
PGD	6PGD_HUMAN	6-phosphogluconate dehydrogenase, decarboxylating	0.17035	0.636688	4.41259	1.73988	2.32636	139010	184726	177340	167025	24541.2
PGK1	PGK1_HUMAN	Phosphoglycerate kinase 1	152.042	128.382	244.399	174.941	61.3046	2.86845e+06	3.12454e+06	3.20925e+06	3.06741e+06	177439
PGK2	PGK2_HUMAN	Phosphoglycerate kinase 2	0.329645	1.30619	1.9169	1.18424	0.800622	5250.91	4192.03	3440.57	4294.5	909.513
PGLS	6PGL_HUMAN	6-phosphogluconolactonase	30.4998	28.1349	20.8659	26.5002	5.02068	24720.4	25108.4	22432.2	24087	1446.16
PGM1	PGM1_HUMAN	Phosphoglucomutase-1	467.558	288.838	171.384	309.26	149.139	82037.5	83445.2	69540.7	78341.1	7653.84
PGM2L1	PGM2L_HUMAN	Phosphoglucomutase 2-like 1	0.620287	2.64553	47.7809	17.0156	26.6628	179512	181307	192995	184605	7321.49
PGRMC1	PGRC1_HUMAN	Progesterone receptor membrane component 1	9.37978	17.8482	64.4775	30.5685	29.6698	40321.1	54574.7	34423.7	43106.5	10360.2
PHGDH	SERA_HUMAN	D-3-phosphoglycerate dehydrogenase	783.469	744.047	289.753	605.756	274.376	1.23591e+06	1.23498e+06	1.19532e+06	1.22207e+06	23169.8
PHYHIP	PHYIP_HUMAN	Phytanoyl-CoA hydroxylase-interacting protein	307.85	934.805	3579.66	1607.44	1736.52	104110	110009	121216	111779	8689.16
PHYHIPL	PHIPL_HUMAN	Phytanoyl-CoA hydroxylase-interacting protein-like	329.968	648.74	613.71	530.806	174.811	131728	152242	127369	137113	13282.3
PIN1	PIN1_HUMAN	Peptidylprolyl cis/trans isomerase, NIMA-interacting 1	14.279	19.0787	63.9791	32.4456	27.4141	9728.69	7649.29	8023.65	8467.21	1108.39
PIP4K2A	PI42A_HUMAN	Phosphatidylinositol-5-phosphate 4-kinase, type II, alpha	202.457	203.21	75.1932	160.287	73.6941	38786.9	33942.2	39840.1	37523.1	3145.51
PIP5K1C	PI51C_HUMAN	Phosphatidylinositol 4-phosphate 5-kinase type-1 gamma	26.4746	13.5215	58.9951	32.9971	23.4279	20000	20788.3	20689.4	20492.6	429.455
PITPNA	PIPNA_HUMAN	Phosphatidylinositol transfer protein, alpha	923.443	391.599	680.495	665.179	266.253	19648.6	19750.7	21768.9	20389.4	1195.76
PLCB1	PLCB1_HUMAN	Phospholipase C, beta 1 (Phosphoinositide-specific)	169.424	127.669	352.052	216.382	119.335	644856	560116	635952	613641	46567.4
PLEC	PLEC_HUMAN	Plectin OS=Homo sapiens GN=PLEC PE=1 SV=3	174.489	244.038	513.782	310.769	179.22	1.33494e+06	1.22729e+06	1.20488e+06	1.2557e+06	69529.8
PLIN1	PLIN1_HUMAN	Perilipin-1 OS=Homo sapiens GN=PLIN1 PE=2 SV=2	0.88022	3.98322	2.91542	2.59295	1.57643	82332.4	106834	90887.4	93351.2	12435.2
PLLP	PLLP_HUMAN	Plasmolipin	12.0267	44.9736	12.1422	23.0475	18.9887	191526	165787	155647	170987	18496.3
PLP1	MYPR_HUMAN	Myelin proteolipid protein	16563.8	16739.4	4546.79	12616.7	6989.26	6.86838e+06	6.88365e+06	5.92248e+06	6.55817e+06	550581
PLXNA1	PLXA1_HUMAN	Plexin-A1	92.1902	224.643	475.156	263.996	194.492	6324.05	6492.58	4542.07	5786.23	1080.77
PMP2	MYP2_HUMAN	Myelin P2 protein	84.1665	66.0732	34.3237	61.5211	25.2312	66848.5	59752.6	57782.3	61461.1	4768.44
PNPO	PNPO_HUMAN	Pyridoxamine 5'-phosphate oxidase	9.89212	21.1656	33.0777	21.3784	11.5942	26506.2	28331.4	23385.7	26074.4	2500.98
PPA2	IPYR2_HUMAN	Pyrophosphatase (Inorganic) 2	95.1072	64.0341	57.0015	72.0476	20.2774	8169.32	6100.36	7855.58	7375.08	1115.03
PPIB	PPIB_HUMAN	Peptidyl-prolyl cis-trans isomerase B	430.452	518.656	385.445	444.851	67.7629	50882.3	56803.7	59956.3	55880.8	4606.86
PPM1D	PPM1D_HUMAN	Protein phosphatase 2C isoform delta	41.7591	33.9799	16.1304	30.6231	13.14	49385.4	47599.6	44672.3	47219.1	2379.43
PPP1R1B	PPR1B_HUMAN	Protein phosphatase 1 regulatory subunit 1B	2957.92	1661.61	785.158	1801.56	1093.12	46767	45767.7	46352.1	46295.6	502.037
PPP1R7	PP1R7_HUMAN	Protein phosphatase 1 regulatory subunit 7	247.446	156.425	290.75	231.54	68.5605	106006	96479	94484	98989.6	6157.55
PPP2R1A	2AAA_HUMAN	Protein phosphatase 2, regulatory subunit A, alpha	733.152	1268.87	1808.86	1270.3	537.856	318434	283783	305954	302724	17549.9
PPP2R1B	2AAB_HUMAN	Serine/threonine-protein phosphatase 2A 65 kDa regulatory subunit A beta isoform	29.5961	63.8884	36.8158	43.4334	18.0786	140189	141491	141715	141132	823.802
PPP2R2D	2ABD_HUMAN	Protein phosphatase 2, regulatory subunit B, delta	66.6232	57.5986	93.8832	72.7017	18.8906	2254.99	4499.82	3641.66	3465.49	1132.74
PPP2R4	PTPA_HUMAN	Serine/threonine-protein phosphatase 2A regulatory subunit B'	114.749	90.3262	211.754	138.943	64.2277	99024.4	105562	110619	105069	5813.21
PPP3CA	PP2BA_HUMAN	Serine/threonine-protein phosphatase	595.985	741.579	1143.5	827.023	283.584	487174	503875	478441	489830	12923.5
PPP3CB	PP2BB_HUMAN	Serine/threonine-protein phosphatase	288.438	299.601	948.133	512.057	377.694	1.09649e+06	1.00374e+06	1.1399e+06	1.08005e+06	69554.9
PPP3CC	PP2BC_HUMAN	Serine/threonine-protein phosphatase	71.7483	54.9199	47.7809	58.1497	12.3058	72964.1	63491.9	78194.6	71550.2	7452.64
PPP5C	PPP5_HUMAN	Serine/threonine-protein phosphatase	107.941	170.011	238.418	172.123	65.2641	24953.9	28809.9	29764.6	27842.8	2546.97
PRDX1	PRDX1_HUMAN	Peroxiredoxin-1 (EC 1.11.1.15) (Natural killer cell-enhancing factor A) (NKEF-A) (Proliferation-associated gene protein) (PAG) (Thioredoxin peroxidase 2) (Thioredoxin-dependent peroxide reductase 2)	836.419	621.972	366.007	608.133	235.511	1.91719e+06	2.06607e+06	2.06103e+06	2.01476e+06	84538.5
PRDX2	PRDX2_HUMAN	Peroxiredoxin-2 (EC 1.11.1.15) (Natural killer cell-enhancing factor B) (NKEF-B) (PRP) (Thiol-specific antioxidant protein) (TSA) (Thioredoxin peroxidase 1) (Thioredoxin-dependent peroxide reductase 1)	416.45	406.429	598.758	473.879	108.264	1.97148e+06	2.03255e+06	2.12501e+06	2.04301e+06	77296.7
PRKACB	KAPCB_HUMAN	cAMP-dependent protein kinase catalytic subunit beta (PKA C-beta) (EC 2.7.11.11)	711.619	816.271	1699.71	1075.87	542.794	45689.8	52400.2	48415	48835	3374.88
PRKAR2A	KAP2_HUMAN	cAMP-dependent protein kinase type II-alpha regulatory subunit	25.5847	28.2034	34.8221	29.5367	4.76089	12951.1	12657.5	13277	12961.9	309.928
PRKAR2B	KAP3_HUMAN	cAMP-dependent protein kinase type II-beta regulatory subunit	9.14788	16.5201	61.9855	29.2178	28.616	142541	142068	137818	140809	2601.09
PRKCA	KPCA_HUMAN	Protein kinase C alpha type (PKC-A)	31.3644	32.7729	84.1644	49.4339	30.0857	16804.7	19439	21104.6	19116.1	2168.04
PRKCB	KPCB_HUMAN	Protein kinase C beta type (PKC-B)	104.64	262.688	812.32	393.216	371.458	471986	491171	497767	486975	13392.7
PRKCG	KPCG_HUMAN	Protein kinase C gamma type (PKC-gamma)	103.042	195.675	784.659	361.126	369.704	257760	283007	284194	274987	14931
PRNP	PRIO_HUMAN	Major prion protein	2093.66	2060.51	2907.32	2353.83	479.626	99073.7	106886	89258.6	98406	8832.4
PRPS2	PRPS2_HUMAN	Ribose-phosphate pyrophosphokinase	0.753683	3.31458	27.3457	10.4713	14.6696	53892.3	65337.7	51142.3	56790.8	7528.49
PRRT2	PRRT2_HUMAN	Proline-rich transmembrane protein 2	326.944	422.322	1010.18	586.483	370.021	183993	184130	156104	174743	16141.5
PRUNE2	PRUN2_HUMAN	Protein prune homolog 2	17.4203	43.5711	72.9504	44.6473	27.7807	7918.65	7398.09	6753.08	7356.61	583.894
PSAT1	SERC_HUMAN	Phosphoserine aminotransferase	2.32459	14.6383	12.6408	9.86788	6.60858	2.00947e+06	1.64605e+06	2.25877e+06	1.97143e+06	308126
PSD2	PSD2_HUMAN	PH and SEC7 domain-containing protein 2	1300.83	885.475	452.728	879.677	424.079	4698.24	3712.47	2326.06	3578.92	1191.71
PSD3	PSD3_HUMAN	Pleckstrin and Sec7 domain-containing protein 3	2.25588	13.9741	60.2411	25.4904	30.6601	39294.3	54391	49537.6	47740.9	7707.05
PSMA4	PSA4_HUMAN	Proteasome subunit alpha type	211.531	146.637	232.437	196.869	44.7401	16947.7	18364.7	18937.6	18083.3	1024.37
PSMA5	PSA5_HUMAN	Proteasome subunit alpha type	76.0892	46.9588	79.1804	67.4094	17.7781	45026.4	41859.6	43778.9	43555	1595.22
PSMA6	PSA6_HUMAN	Proteasome subunit alpha type	366.847	162.822	191.818	240.496	110.38	59965.7	50401.5	55854.4	55407.2	4797.75
PSMB1	PSB1_HUMAN	Proteasome subunit beta type	193.792	307.702	231.441	244.312	58.0356	5402.92	6293.99	5014.28	5570.4	656.087
PSMB2	PSB2_HUMAN	Proteasome subunit beta type	28.1446	46.7281	64.7267	46.5332	18.2918	110165	99922.4	83535	97874.3	13432.8
PSMB4	PSB4_HUMAN	Proteasome subunit beta type-4	339.912	482.035	542.19	454.712	103.87	7428.39	7319.64	10718.9	8488.97	1931.93
PSMB6	PSB6_HUMAN	Proteasome subunit beta type-6	283.961	175.424	225.958	228.448	54.3111	24061	21290.7	25244.5	23532.1	2029.26
PSMD11	PSD11_HUMAN	Proteasome (Prosome, macropain) 26S subunit, non-ATPase, 11	162.659	240.79	186.087	196.512	40.0952	7989.12	8856.66	7343.34	8063.04	759.362
PSMG4	PSMG4_HUMAN	Proteasome (Prosome, macropain) assembly chaperone 4	9.79654	20.5024	17.8751	16.058	5.57943	32831.3	37983.3	40453.4	37089.4	3888.91
PTGES3	TEBP_HUMAN	Prostaglandin E synthase 3	2.97455	0	3.91361	2.29605	2.04312	159944	163241	157444	160210	2907.99
PTPLAD1	HACD3_HUMAN	Protein tyrosine phosphatase-like A domain containing 1	35.298	68.4443	121.046	74.9294	43.2402	82226.7	92305.8	76887	83806.5	7829.86
PTPN5	PTN5_HUMAN	Tyrosine-protein phosphatase non-receptor type 5	20.93	188.288	653.831	287.683	327.949	27440.5	30547.5	32803.9	30264	2692.96
PTPRZ1	PTPRZ_HUMAN	Receptor-type tyrosine-protein phosphatase zeta	995.646	1559.9	646.355	1067.3	460.97	374076	356103	431881	387353	39595.1
PURA	PURA_HUMAN	Transcriptional activator protein Pur-alpha	64.5418	43.0634	32.5792	46.7281	16.2934	204915	225532	200958	210468	13194.8
PVRL1	PVRL1_HUMAN	Nectin-1	2.18509	13.3098	31.5824	15.6924	14.8428	28723	35167.5	37149.9	33680.1	4405.96
PYGL	PYGL_HUMAN	Phosphorylase	27.1362	38.1347	15.8811	27.0507	11.127	290835	300384	281459	290893	9462.36
PYGM	PYGM_HUMAN	Phosphorylase	142.799	173.811	67.2188	127.943	54.827	109317	113591	105765	109558	3918.26
QDPR	DHPR_HUMAN	Dihydropteridine reductase	3239.01	753.964	689.964	1560.98	1453.57	533771	345623	358084	412493	105215
RAB11B	RB11B_HUMAN	Ras-related protein Rab-11B (GTP-binding protein YPT3)	264.345	287.827	320.155	290.776	28.0216	152410	143006	125207	140208	13815.9
RAB14	RAB14_HUMAN	Ras-related protein Rab-14	817.622	578.677	598.26	664.853	132.664	241644	228859	243148	237884	7851.42
RAB1B	RAB1B_HUMAN	Ras-related protein Rab-1B	1.00056	4.65145	5.16095	3.60432	2.26926	405861	456707	409189	423919	28443.8
RAB2A	RAB2A_HUMAN	Ras-related protein Rab-2A	569.966	589.374	793.88	651.073	124.054	563862	577597	514369	551943	33256.4
RAB2B	RAB2B_HUMAN	Ras-related protein Rab-2B	6.07716	5.19743	8.40279	6.55912	1.65614	46657.2	54046.5	46868.3	49190.7	4206.56
RAB33B	RB33B_HUMAN	Ras-related protein Rab-33B	0.17035	0.636688	1.66724	0.824758	0.765961	51344.4	51726.1	51314.4	51461.6	229.511
RAB35	RAB35_HUMAN	Ras-related protein Rab-35 (GTP-binding protein RAY) (Ras-related protein Rab-1C)	107.283	71.896	146.215	108.465	37.1735	155771	168381	148963	157705	9852.36
RAB39B	RB39B_HUMAN	Ras-related protein Rab-39B	1.38778e-17	1.38778e-17	1.66724	0.555746	0.96258	1.20903e+06	1.15867e+06	1.21049e+06	1.19273e+06	29504.6
RAB3A	RAB3A_HUMAN	Ras-related protein Rab-3A	52.9403	87.4049	895.303	345.216	476.701	88719.9	76445.2	96303.9	87156.3	10021.2
RAB3B	RAB3B_HUMAN	Ras-related protein Rab-3B	1.38778e-17	1.38778e-17	2.91542	0.971808	1.68322	4582.47	3768.04	5415.47	4588.66	823.731
RAB3C	RAB3C_HUMAN	Ras-related protein Rab-3C	0.753683	3.31458	22.6105	8.89292	11.9486	956446	987524	1.04043e+06	994800	42461.9
RAB3D	RAB3D_HUMAN	Ras-related protein Rab-3D	4.40896	1.85605	7.65478	4.63993	2.90626	582206	546549	605717	578157	29791
RAB4A	RAB4A_HUMAN	Ras-related protein Rab-4A	47.5875	16.6432	17.8751	27.3686	17.5209	9271.65	10049.1	23792.8	14371.2	8168.63
RAB5B	RAB5B_HUMAN	Ras-related protein Rab-5B	1234.91	986.522	973.8	1065.08	147.214	65685.7	80875.6	57822.3	68127.9	11719.1
RAB5C	RAB5C_HUMAN	Ras-related protein Rab-5C (L1880) (RAB5L)	172.802	194.749	169.141	178.898	13.8496	80901.9	87218.2	78632.8	82251	4448.85
RAB8B	RAB8B_HUMAN	Ras-related protein Rab-8B	16.207	10.3396	19.3705	15.3057	4.58241	15973.2	13393.2	14955.8	14774.1	1299.57
RALA	RALA_HUMAN	Ras-related protein Ral-A	7.26672	8.53507	12.6408	9.48086	2.8091	120665	117907	112973	117182	3896.83
RALGPS2	RGPS2_HUMAN	Ras-specific guanine nucleotide-releasing factor	14.1406	18.4146	37.8127	23.4559	12.6156	61630.8	66014.9	63051.7	63565.8	2236.79
RAN	RAN_HUMAN	RAN, member RAS oncogene family	406.803	264.606	527.238	399.549	131.466	1.62464e+06	1.53047e+06	1.60667e+06	1.58726e+06	49993.5
RAP1A	RAP1B_HUMAN	RAP1B, member of RAS oncogene family	588.429	303.832	138.988	343.75	227.364	219455	199526	220540	213174	11831.9
RAP1GAP	RPGP1_HUMAN	Rap1 GTPase-activating protein 1	131.448	572.392	1531.01	744.949	715.557	167154	158864	175423	167147	8279.55
RAP1GDS1	GDS1_HUMAN	Rap1 GTPase-GDP dissociation stimulator 1	305.264	264.756	396.41	322.143	67.4302	168725	171273	286654	208884	67362.6
RAP2A	RAP2A_HUMAN	RAP2A, member of RAS oncogene family	779.077	447.454	538.951	588.494	171.273	86961.2	87267.9	85989.2	86739.4	667.578
RAP2B	RAP2B_HUMAN	RAP2B, member of RAS oncogene family	90.2535	70.6598	94.88	85.2644	12.8578	20897.9	26586.8	27286.4	24923.7	3503.94
RBBP9	RBBP9_HUMAN	Retinoblastoma binding protein 9	1.00056	4.65145	6.15859	3.93687	2.65222	19705	14720.7	12462.7	15629.5	3705.71
RBM7	RBM7_HUMAN	RNA-binding protein 7	94.5342	59.4152	37.8127	63.9207	28.6279	61187.8	57767.8	57702.3	58886	1993.73
RCAN1	RCAN1_HUMAN	Calcipressin-1	704.312	346.424	230.942	427.226	246.813	608.043	897.579	910.415	805.346	170.989
REST	REST_HUMAN	RE1-silencing transcription factor	78.5449	65.4463	16.3796	53.4569	32.771	438.919	2521.99	1029.47	1330.13	1073.59
RHOA	RHOA_HUMAN	Transforming protein RhoA (Rho cDNA clone 12)	2350.36	1093.78	654.329	1366.16	880.214	408691	456580	437634	434302	24117.4
RHOG	RHOG_HUMAN	Ras homolog gene family, member G (Rho G)	0.479251	1.97604	0.423308	0.959533	0.880764	5670.7	5795.56	3870.76	5112.34	1077.05
RNF20	BRE1A_HUMAN	Ring finger protein 20	46.3932	72.2931	87.6532	68.7798	20.8532	50414.2	60684	57601.2	56233.1	5269.81
RNH1	RINI_HUMAN	Ribonuclease/angiogenin inhibitor 1	136.039	152.788	110.081	132.97	21.5184	170429	162005	159049	163828	5904.76
ROBO4	ROBO4_HUMAN	Roundabout homolog 4 (Magic roundabout)	145.664	57.2516	16.8781	73.2647	65.8695	6809.28	6621.63	7795.55	7075.49	630.611
RPH3A	RP3A_HUMAN	Rabphilin-3A	17.8028	15.0021	143.225	58.6765	73.2342	41049.9	52289	49060.3	47466.4	5786.59
RTN1	RTN1_HUMAN	Reticulon-1	252.958	810.262	3156.77	1406.66	1541.04	30711.2	16038.3	47533.6	31427.7	15759.9
RTN3	RTN3_HUMAN	Reticulon 3	18.1148	53.4721	466.683	179.423	249.402	184078	244589	273896	234187	45803.4
RTN4	RTN4_HUMAN	Reticulon-4	2020.4	2034.3	3417.68	2490.79	802.737	212776	226811	236244	225277	11808.9
RUFY3	RUFY3_HUMAN	RUN and FYVE domain containing 3	503.317	564.507	814.065	627.296	164.614	184884	175253	169032	176390	7987.09
S100A1	S10A1_HUMAN	S100 calcium binding protein A1	3066.35	1399.28	448.492	1638.04	1325.16	152255	105549	120871	126225	23809
S100A13	S10AD_HUMAN	S100 calcium binding protein A13	1666.18	911.593	344.576	974.117	663.018	194068	150570	153126	165921	24409.4
S100B	S100B_HUMAN	S100 calcium binding protein B	5754.98	3155.05	680.744	3196.92	2537.38	704063	616113	657395	659191	44002.4
SAMM50	SAM50_HUMAN	Sorting and assembly machinery component 50 homolog	56.7678	66.922	85.1612	69.617	14.3873	83518.3	78466.8	75582.4	79189.2	4016.96
SAR1B	SAR1B_HUMAN	SAR1 homolog A	93.0091	102.294	35.0713	76.7916	36.4279	15787	18053.9	17865.1	17235.3	1257.86
SAT2	SAT2_HUMAN	Spermidine/spermine N1-acetyltransferase family member 2	335.838	290.322	217.984	281.381	59.4335	24272.4	24837.4	24966.4	24692	369.11
SCCPDH	SCPDL_HUMAN	Saccharopine dehydrogenase-like oxidoreductase	48.0644	98.6482	97.1228	81.2784	28.7744	79954.6	70447.1	80696.7	77032.8	5715.43
SCG2	SCG2_HUMAN	Secretogranin II	56.6811	193.298	1290.78	513.586	676.526	79041.5	67572.7	71165.4	72593.2	5866.22
SECISBP2L	SBP2L_HUMAN	Selenocysteine insertion sequence-binding protein 2-like	330.944	764.212	464.939	520.032	221.826	101118	105274	97174.3	101189	4050.37
SEPT5	SEPT5_HUMAN	Septin 5	1733.82	1989.14	2683.29	2135.42	491.348	25957.6	21629.3	42956.6	30181.1	11273.5
SFN	1433S_HUMAN	14-3-3 protein sigma	16.2178	2.92636	0.918739	6.68764	8.31421	10222	8957.92	12973.9	10717.9	2053.42
SFPQ	SFPQ_HUMAN	Splicing factor proline/glutamine-rich	253.773	340.391	382.953	325.706	65.8299	32332	36806.8	29059.2	32732.7	3889.28
SFXN1	SFXN1_HUMAN	Sideroflexin 1	14.279	19.0787	50.5222	27.96	19.6863	220684	229498	323121	257768	56769
SFXN3	SFXN3_HUMAN	Sideroflexin-3	22.6385	43.4948	77.1868	47.7734	27.5247	50588.4	47843.8	63243.8	53892	8214.34
SGSM1	SGSM1_HUMAN	Small G protein signaling modulator 1 (RUN and TBC1 domain-containing protein 2)	13.592	93.7187	310.935	139.415	153.848	184992	132441	124383	147272	32914.2
SH3BGRL	SH3L1_HUMAN	SH3 domain-binding glutamic acid-rich-like protein	1163.27	565.386	367.004	698.554	414.5	99899.2	109535	101806	103747	5102.34
SH3BGRL3	SH3L3_HUMAN	SH3 domain-binding glutamic acid-rich-like protein 3	826.648	402.8	495.092	574.847	222.895	91804.4	98735.8	89275.7	93272	4897.86
SH3GL2	SH3G2_HUMAN	Endophilin-A1	68.3073	194.543	1066.5	443.117	543.544	648327	688618	694458	677134	25118.4
SH3GLB2	SHLB2_HUMAN	SH3-domain GRB2-like endophilin B2	484.79	1292.05	1028.37	935.071	411.638	202153	215431	218847	212144	8819
SIRPG	SIRPG_HUMAN	Signal-regulatory protein gamma	0.17035	0.636688	1.66724	0.824758	0.765961	24905.6	26864.9	24927.4	25565.9	1124.95
SIRT2	SIR2_HUMAN	Sirtuin 2	242.172	353.551	175.371	257.031	90.0143	405781	334328	362660	367590	35980.7
SKI	SKI_HUMAN	Ski oncogene (Proto-oncogene c-Ski)	5.79136	4.52913	10.148	6.82282	2.94801	361113	301087	293131	318444	37166.2
SLC12A5	S12A5_HUMAN	Solute carrier family 12 member 5	126.199	194.916	880.351	400.489	416.991	131773	111943	95008.3	112908	18401.4
SLC1A2	EAA2_HUMAN	Excitatory amino acid transporter 2	172.667	481.73	358.532	337.643	155.587	1.50751e+06	1.26101e+06	1.30649e+06	1.35834e+06	131172
SLC1A3	EAA1_HUMAN	Excitatory amino acid transporter 1	15254.4	8085.8	2487.67	8609.29	6399.44	983273	978876	1.00946e+06	990536	16535.1
SLC1A4	SATT_HUMAN	Solute carrier family 1 (Glutamate/neutral amino acid transporter), member 4	1122.76	716.955	599.256	812.991	274.648	134111	107718	132271	124700	14735.8
SLC25A11	M2OM_HUMAN	Solute carrier family 25 (Mitochondrial carrier oxoglutarate carrier), member 11	329.361	273.255	358.033	320.217	43.1226	340195	367269	413479	373648	37056.2
SLC25A12	CMC1_HUMAN	Calcium-binding mitochondrial carrier protein Aralar1	66.2018	126.824	292.993	162.006	117.417	314265	324240	347369	328625	16982.3
SLC25A13	CMC2_HUMAN	Solute carrier family 25, member 13 (Citrin)	13.556	91.7452	24.8535	43.3849	42.2605	225436	165963	155381	182260	37764
SLC25A24	SCMC1_HUMAN	Calcium-binding mitochondrial carrier protein SCaMC-1	34.7229	24.7568	15.6319	25.0372	9.5486	754009	798603	733738	762117	33183.9
SLC25A3	MPCP_HUMAN	Phosphate carrier protein, mitochondrial	575.673	567.056	759.49	634.073	108.7	876653	947775	1.07054e+06	964989	98082.9
SLC25A4	ADT1_HUMAN	Solute carrier family 25 (Mitochondrial carrier adenine nucleotide translocator), member 4	292.536	239.814	491.105	341.151	132.512	246921	211792	266436	241716	27691.3
SLC25A5	ADT2_HUMAN	Solute carrier family 25 (Mitochondrial carrier adenine nucleotide translocator), member 5	69.9381	93.2093	92.1388	85.0954	13.1375	690891	694716	801682	729096	62890.2
SLC2A1	GTR1_HUMAN	Solute carrier family 2, facilitated glucose transporter member 1	246.883	300.345	86.4072	211.212	111.34	10808.9	12022	9071.13	10634	1483.2
SLC32A1	VIAAT_HUMAN	Vesicular inhibitory amino acid transporter	12.8332	13.0954	117.308	47.7455	60.243	27180.7	21414.8	20357.3	22984.3	3672.5
SLC3A2	4F2_HUMAN	4F2 cell-surface antigen heavy chain	376.806	262.675	207.767	282.416	86.2315	216286	216103	189491	207294	15417.5
SLC44A1	CTL1_HUMAN	Choline transporter-like protein 1	517.323	722.633	282.277	507.411	220.345	37057.4	31749.9	28055.8	32287.7	4524.84
SLC4A4	S4A4_HUMAN	Electrogenic sodium bicarbonate cotransporter 1	1936.74	1222.41	365.26	1174.8	786.82	15781.9	17561.4	17765.1	17036.1	1090.94
SLC6A1	SC6A1_HUMAN	Sodium- and chloride-dependent GABA transporter 1	713.928	1097.04	911.501	907.489	191.586	11277	18262.4	14987.8	14842.4	3494.98
SLC6A17	S6A17_HUMAN	Orphan sodium- and chloride-dependent neurotransmitter transporter NTT4	8.13763	2.42093	128.023	46.194	70.924	153832	162829	155579	157413	4771.09
SLC8A2	NAC2_HUMAN	Sodium/calcium exchanger 2	0.620287	2.64553	60.7395	21.3351	34.1402	41655	52492.6	46974.4	47040.6	5419.11
SLC9A3R1	NHRF1_HUMAN	Na(+)/H(+) exchange regulatory cofactor NHE-RF1	1996.21	446.481	165.154	869.283	986.035	75647	97978.3	93021.4	88882.2	11726.9
SNAP25	SNP25_HUMAN	Synaptosomal-associated protein 25	1245.59	1707.99	8215.98	3723.19	3897.73	571694	558014	476336	535348	51561.7
SNCA	SYUA_HUMAN	Alpha-synuclein	152.558	136.936	702.923	330.806	322.357	2.17139e+06	2.01301e+06	2.40823e+06	2.19754e+06	198901
SNCB	SYUB_HUMAN	Beta-synuclein	344.746	415.07	1408.15	722.656	594.697	176767	112669	359388	216275	128016
SNCG	SYUG_HUMAN	Gamma-synuclein	368.784	420.284	926.951	572.006	308.468	48767.3	995.833	27968.7	25910.6	23952.1
SNX19	SNX19_HUMAN	Sorting nexin-19	25.204	26.2146	42.7968	31.4051	9.8784	17241.6	19709	20624.4	19191.7	1749.71
SOD1	SODC_HUMAN	Superoxide dismutase [Cu-Zn]	946.763	717.699	980.529	881.663	142.998	450951	317719	268522	345731	94385.4
SPG7	SPG7_HUMAN	Paraplegin	25.2849	87.669	113.57	75.508	45.3815	44720.3	40217.4	36961.8	40633.2	3895.93
SPR	SPRE_HUMAN	Sepiapterin reductase	6.34465	5.8655	10.3973	7.5358	2.48965	12309.8	9304.43	16100.3	12571.5	3405.5
SPTAN1	SPTN1_HUMAN	Spectrin alpha chain, non-erythrocytic 1	994.791	1392.66	3425.16	1937.54	1303.59	616332	666649	714076	665686	48879.2
SPTBN1	SPTB2_HUMAN	Spectrin, beta, non-erythrocytic 1	8468.78	2853.29	2892.37	4738.14	3230.88	7.19167e+06	7.44773e+06	7.20778e+06	7.28239e+06	143411
SPTBN2	SPTN2_HUMAN	Spectrin beta chain, non-erythrocytic 2	194.585	346.446	1004.2	515.078	430.346	150079	157613	165247	157646	7584.25
SRI	SORCN_HUMAN	Sorcin	2087.6	1024.31	443.259	1185.06	833.875	82647.5	86974	90453.2	86691.6	3910.49
SRP14	SRP14_HUMAN	Signal recognition particle 14kDa (Homologous Alu RNA binding protein)	1080	695.98	513.782	763.252	289.039	59530.8	60328.5	62237.3	60698.9	1390.76
SRSF3	SRSF3_HUMAN	Serine/arginine-rich splicing factor 3	387.6	466.863	304.456	386.306	81.2115	29474	26861.9	30643	28992.9	1935.89
SSBP1	SSBP_HUMAN	Single-stranded DNA-binding protein	39.0729	51.2292	50.7714	47.0245	6.89008	25851.9	31192.9	34342.6	30462.5	4292.24
STIP1	STIP1_HUMAN	Stress-induced-phosphoprotein 1	183.322	81.5445	180.604	148.49	57.9928	229857	235027	228836	231240	3319.03
STK38L	ST38L_HUMAN	Serine/threonine kinase 38 like	136.478	161.996	109.583	136.019	26.2097	35870.5	33690	30952.1	33504.2	2464.46
STMN1	STMN1_HUMAN	Stathmin	966.47	1857.01	3867.48	2230.32	1486.1	337869	461023	495289	431394	82786.5
STOM	STOM_HUMAN	Stomatin	2818.97	927.13	244.897	1330.33	1333.57	19174.5	23446.3	17164.8	19928.5	3207.92
STRAP	STRAP_HUMAN	Serine/threonine kinase receptor associated protein	49.488	22.6164	73.1996	48.4346	25.308	12717.6	11854.2	9059.13	11210.3	1912.33
STX12	STX12_HUMAN	Syntaxin 12	559.723	360.316	403.387	441.142	104.928	7157.59	6987.03	7175.27	7106.63	103.955
STX1A	STX1A_HUMAN	Syntaxin 1A	33.4015	47.3245	387.688	156.138	200.649	759886	777664	682032	739861	50864.2
STX1B	STX1B_HUMAN	Syntaxin 1B	6.59581	6.5333	48.5285	20.5526	24.2279	1.02003e+06	996367	898504	971632	64426.3
STX7	STX7_HUMAN	Syntaxin-7	352.878	262.052	342.832	319.254	49.7925	21745.6	19236.4	22649.3	21210.4	1768.26
STXBP1	STXB1_HUMAN	Syntaxin-binding protein 1	51.4758	30.5712	414.601	165.549	215.938	4.88529e+06	5.2306e+06	4.85024e+06	4.98871e+06	210217
STXBP5	STXB5_HUMAN	Syntaxin binding protein 5 (Tomosyn)	51.6477	70.2661	232.188	118.034	99.2978	5376.75	3712.42	8113.69	5734.29	2222.31
SUCLA2	SUCB1_HUMAN	Succinyl-CoA ligase [ADP-forming] subunit beta, mitochondrial	8.89767	15.1914	33.8253	19.3048	12.9629	303290	304994	414932	341072	63970.5
SUCLG1	SUCA_HUMAN	Succinyl-CoA ligase [GDP-forming] subunit alpha, mitochondrial	134.486	289.5	265.082	229.69	83.3478	148049	189631	214463	184048	33556.8
SV2A	SV2A_HUMAN	Synaptic vesicle glycoprotein 2A	196.96	524.981	1943.18	888.373	928.095	297855	317197	325279	313444	14091.9
SV2B	SV2B_HUMAN	Synaptic vesicle glycoprotein 2B	44.7379	176.292	733.075	318.035	365.405	61770.7	53194.5	55509.3	56824.8	4436.86
SYNGAP1	SYGP1_HUMAN	Ras/Rap GTPase-activating protein	65.1173	105.103	401.643	190.621	183.84	10550.1	11586.1	12724.8	11620.4	1087.73
SYNGR1	SNG1_HUMAN	Synaptogyrin-1	52.3032	34.5447	101.608	62.8187	34.7465	518103	526782	476992	507292	26597.2
SYNGR3	SNG3_HUMAN	Synaptogyrin-3	85.8275	201.018	595.518	294.121	267.296	274648	273417	257591	268552	9512.17
SYNJ1	SYNJ1_HUMAN	Synaptojanin-1	118.576	149.571	540.197	269.448	234.987	346930	345969	359780	350893	7711.46
SYNM	SYNEM_HUMAN	Synemin	102.502	80.4929	110.081	97.6919	15.3693	110274	99002.9	113283	107520	7527.74
SYNPO	SYNPO_HUMAN	Synaptopodin	304.123	231.252	620.937	385.437	207.178	13467.5	21348.3	28152.8	20989.6	7349.21
SYNPR	SYNPR_HUMAN	Synaptoporin	56.4891	183.443	548.171	262.701	255.243	14450.1	12813.3	16204.4	14489.3	1695.85
SYP	SYPH_HUMAN	Synaptophysin	325.267	814.08	5575.73	2238.36	2900.56	523483	559811	529966	537753	19375.8
SYT1	SYT1_HUMAN	Synaptotagmin I	198.113	683.103	5121.69	2000.97	2713.48	1.56403e+06	1.64906e+06	1.54013e+06	1.58441e+06	57250.3
SYT12	SYT12_HUMAN	Synaptotagmin-12	2.03678	11.9806	36.8158	16.9444	17.913	27834.1	28113.9	24124	26690.7	2227.21
SYT2	SYT2_HUMAN	Synaptotagmin-2	0.753683	3.31458	2.91542	2.3279	1.37784	94292.9	91461.9	87793	91182.6	3258.97
SYT5	SYT5_HUMAN	Synaptotagmin-5	100.595	133.862	518.018	250.825	231.993	308758	285302	282159	292073	14534.5
TACC2	TACC2_HUMAN	Transforming acidic coiled-coil-containing protein 2	25.5705	96.2257	143.474	88.4233	59.3376	33095	31868.1	19924.1	28295.7	7275.98
TAGLN	TAGL_HUMAN	Transgelin	279.404	436.195	536.957	417.519	129.788	2106	5025.07	3591.64	3574.24	1459.61
TAGLN2	TAGL2_HUMAN	Transgelin 2	113.197	34.2405	30.3363	59.2578	46.7531	4367.04	5863.08	4423.01	4884.38	848.042
TAGLN3	TAGL3_HUMAN	Transgelin 3	255.019	404.078	1726.38	795.158	809.896	1.1648e+06	1.12319e+06	1.11125e+06	1.13308e+06	28113.7
TALDO1	TALDO_HUMAN	Transaldolase	133.815	257.974	208.265	200.018	62.4887	122631	113918	103397	113316	9631.29
TBCB	TBCB_HUMAN	Tubulin folding cofactor B	99.4647	114.117	139.736	117.773	20.3829	35042	31228.7	27583.6	31284.7	3729.53
TCP11L2	T11L2_HUMAN	T-complex 11-like 2	2.69886	18.6194	10.6466	10.6549	7.96026	11376.6	10698.5	7955.62	10010.3	1811.38
TET1	TET1_HUMAN	Methylcytosine dioxygenase TET1	2.69886	18.6194	5.9092	9.07581	8.4194	467546	451778	524121	481148	38041.3
TF	TRFE_HUMAN	Serotransferrin	157.409	1841.94	602.994	867.449	872.85	288622	254122	333379	292041	39738.6
TFAM	TFAM_HUMAN	Transcription factor A, mitochondrial	25.6677	11.5235	8.65211	15.2811	9.10889	24173.7	19490.6	27342.5	23668.9	3950.2
THOC7	THOC7_HUMAN	THO complex 7 homolog	207.639	90.7126	136.496	144.949	58.9196	59651.6	64135.3	85268.8	69685.2	13680.7
THSD1	THSD1_HUMAN	Thrombospondin type-1	4.79781	2.52372	2.91542	3.41232	1.21575	29817.3	30876.2	26612.1	29101.8	2220.22
THY1	THY1_HUMAN	Thy-1 cell surface antigen	527.31	1318.9	5191.97	2346.06	2496.21	3.01276e+06	3.00972e+06	2.97862e+06	3.00037e+06	18896.2
TIGD4	TIGD4_HUMAN	Tigger transposable element-derived protein 4	1.00056	4.65145	2.91542	2.85581	1.82617	187683	174954	180368	181002	6388.19
TIMM13	TIM13_HUMAN	Translocase of inner mitochondrial membrane 13 homolog	8.17494	11.8661	21.3644	13.8018	6.80445	4677.1	5219.67	4448.03	4781.6	396.296
TKT	TKT_HUMAN	Transketolase (Fragment)	216.249	262.318	335.605	271.391	60.1933	1.11058e+06	1.09645e+06	1.10922e+06	1.10542e+06	7793.31
TLN2	TLN2_HUMAN	Talin 2	211.275	297.147	642.368	383.596	228.178	11847.8	11835.4	11449.2	11710.8	226.609
TMEM33	TMM33_HUMAN	Transmembrane protein 33	169.992	136.88	140.982	149.285	18.0502	9605.87	12201.7	8057.67	9955.1	2093.99
TMOD2	TMOD2_HUMAN	Tropomodulin 2 (Neuronal)	2857.45	1182.24	1646.63	1895.44	864.877	61655.9	62564.5	71705.7	65308.7	5558.51
TNC	TENA_HUMAN	Tenascin	30.1732	73.1178	51.7682	51.6864	21.4724	98520.1	110365	106726	105203	6067.24
TNR	TENR_HUMAN	Tenascin-R	3.6252	31.8568	87.9024	41.1281	42.8967	172422	249392	256077	225964	46488.5
TPD52	TPD52_HUMAN	Tumor protein D52 (Protein N8)	110.062	102.868	149.205	120.712	24.937	47667.9	43119.6	41641	44142.8	3141.08
TPM1	TPM1_HUMAN	Tropomyosin 1 (Alpha)	229.316	308.924	610.47	382.904	201.058	1155.68	1218.28	1379.63	1251.2	115.543
TPM3	TPM3_HUMAN	Tropomyosin alpha-3 chain	86.2207	87.1733	194.809	122.734	62.4201	145868	139040	134341	139750	5796.05
TPP1	TPP1_HUMAN	Tripeptidyl peptidase I	1501.75	904.427	485.373	963.848	510.785	28376.7	25176.9	20092.2	24548.6	4177.85
TPPP	TPPP_HUMAN	Tubulin polymerization-promoting protein	17.4203	43.5711	64.7267	41.906	23.6971	1.25466e+06	1.23314e+06	1.01455e+06	1.16745e+06	132850
TRAP1	TRAP1_HUMAN	Heat shock protein 75 kDa, mitochondrial	54.7298	122.298	215.99	131.006	80.9822	1.05576e+06	1.07914e+06	1.05895e+06	1.06462e+06	12676
TRIM14	TRI14_HUMAN	Tripartite motif-containing 14	19.8832	23.6382	39.3079	27.6098	10.3034	136949	146284	138438	140557	5015.31
TRIM2	TRIM2_HUMAN	Tripartite motif-containing protein 2	739.495	1321.34	1149.24	1070.02	298.901	128088	128288	117870	124749	5958.17
TRIM21	RO52_HUMAN	Tripartite motif containing 21	51.845	13.9523	6.40797	24.0684	24.3492	35025.9	16544.6	38036.3	29868.9	11636.9
TUBA4A	TBA4A_HUMAN	Tubulin alpha-4A chain	270.095	281.246	1567.14	706.16	745.651	2.60403e+06	2.69959e+06	2.71976e+06	2.67446e+06	61821.6
TUBA8	TBA8_HUMAN	Peroxisome assembly protein 26	31.6963	34.7593	251.626	106.027	126.101	913415	822923	890309	875549	47016.9
TUBB	TBB5_HUMAN	Tubulin beta chain	881.055	803.684	2359.34	1348.03	876.676	751740	795222	779615	775526	22027.6
TUBB1	TBB1_HUMAN	Tubulin beta-1 chain	42.8877	18.0134	9.40006	23.4337	17.3894	182558	166630	207021	185403	20345.3
TUBB2A	TBB2A_HUMAN	Tubulin beta-2A chain	114.851	202.853	514.529	277.411	210.012	1.07804e+06	1.20644e+06	1.19266e+06	1.15905e+06	70492.1
TUBB2B	TBB2B_HUMAN	Tubulin beta-2B chain	3196.54	1775.68	1801.88	2258.03	812.877	1.48387e+07	1.64623e+07	1.63574e+07	1.58861e+07	908641
TUBB3	TBB3_HUMAN	Tubulin beta-3 chain	607.6	700.232	1875.15	1060.99	706.598	1.23683e+06	1.29757e+06	1.29691e+06	1.2771e+06	34879.3
TUBB4B	TBB4B_HUMAN	Tubulin beta-4B chain	775.926	625.949	1557.17	986.349	500.002	263833	248025	243488	251782	10680.3
TUFM	EFTU_HUMAN	Elongation factor Tu, mitochondrial	417.998	240.947	163.16	274.035	130.601	727768	705661	702900	712110	13630.5
TXNL1	TXNL1_HUMAN	Thioredoxin-like 1	101.342	69.2841	105.845	92.157	19.9361	6216.33	8616.38	6557.99	7130.23	1298.33
UBA7	UBA7_HUMAN	Ubiquitin-like modifier-activating enzyme 7	19.4263	83.7821	33.0777	45.4287	33.9091	190687	191949	208801	197146	10113.6
UBQLN4	UBQL4_HUMAN	Ubiquilin-4	0.479251	1.97604	2.16656	1.54062	0.924092	5330.44	8389	8685.96	7468.47	1857.53
UCHL1	UCHL1_HUMAN	Ubiquitin carboxyl-terminal esterase L1 (Ubiquitin thiolesterase)	519.823	1032.28	4328.99	1960.36	2067.23	76878.2	125940	92858.3	98558.9	25022.9
UGP2	UGPA_HUMAN	UTP--glucose-1-phosphate uridylyltransferase 2	1089.5	509.644	509.794	702.981	334.738	17427.9	11290.2	11719.3	13479.2	3426.42
UHRF1	UHRF1_HUMAN	E3 ubiquitin-protein ligase UHRF1	0.620287	2.64553	0.918739	1.39485	1.09335	1069.11	3391.73	4922.24	3127.69	1940.09
UHRF1BP1	URFB1_HUMAN	UHRF1 binding protein 1	8.89767	15.1914	14.1364	12.7418	3.37065	280776	187568	122320	196888	79638.2
UQCRB	QCR7_HUMAN	Cytochrome b-c1 complex subunit 7	1738.69	850.572	711.894	1100.38	557.118	85068.6	75152.5	73950.7	78057.3	6101.67
UQCRC1	QCR1_HUMAN	Ubiquinol-cytochrome c reductase core protein I	187.464	289.33	510.791	329.195	165.309	1.68173e+06	1.65741e+06	1.61917e+06	1.65277e+06	31538.3
UQCRC2	QCR2_HUMAN	Cytochrome b-c1 complex subunit 2, mitochondrial	237.836	448.098	555.398	413.777	161.539	851972	811502	833237	832237	20253.4
USMG5	USMG5_HUMAN	Up-regulated during skeletal muscle growth protein 5	47.9568	5.99726	19.6197	24.5246	21.4055	97954.3	101633	95082.3	98223.2	3283.68
USP34	UBP34_HUMAN	Ubiquitin carboxyl-terminal hydrolase 34	429.389	454.99	370.244	418.208	43.4654	83310.9	85624.6	82083.4	83673	1798.16
USP5	UBP5_HUMAN	Ubiquitin carboxyl-terminal hydrolase 5	282.718	308.151	625.173	405.347	190.799	100711	106397	116721	107943	8116.44
VAMP2	VAMP2_HUMAN	Vesicle-associated membrane protein 2 (VAMP-2) (Synaptobrevin-2)	1378.9	1599.72	3770.05	2249.55	1321.4	322227	361127	326600	336651	21309
VAMP3	VAMP3_HUMAN	Vesicle-associated membrane protein 3 (VAMP-3) (Cellubrevin)	37.9044	41.9765	18.872	32.9177	12.3331	101424	139992	124019	121812	19378.2
VAT1	VAT1_HUMAN	Synaptic vesicle membrane protein VAT-1 homolog	41.882	34.642	41.8	39.4413	4.15651	296151	248514	331122	291929	41465.6
VAT1L	VAT1L_HUMAN	Synaptic vesicle membrane protein VAT-1 homolog-like	42.8288	105.937	540.446	229.737	270.925	191387	189176	215218	198594	14439.6
VCAN	CSPG2_HUMAN	Versican core protein	94.7396	438	153.193	228.644	183.648	125259	71930.5	118267	105152	28982.3
VCP	TERA_HUMAN	Valosin containing protein	423.515	462.218	756.5	547.411	182.107	1.1373e+06	1.12986e+06	1.08231e+06	1.11649e+06	29832.9
VDAC3	VDAC3_HUMAN	Voltage-dependent anion channel 3	31.3772	100.117	153.691	95.0618	61.3134	470772	467382	457931	465362	6654.98
VGF	VGF_HUMAN	Neurosecretory protein VGF	43.8382	47.2102	200.291	97.1131	89.3705	23825.4	24484.9	30023.7	26111.3	3404.2
VIM	VIME_HUMAN	Vimentin	1453.84	988.403	410.614	950.952	522.619	561047	546073	536593	547905	12329.4
VPS29	VPS29_HUMAN	Vacuolar protein sorting-associated protein 29	165.187	155.317	172.63	164.378	8.68498	4411.33	3853.43	4665.12	4309.96	415.232
VPS35	VPS35_HUMAN	Vacuolar protein sorting-associated protein 35	75.6502	95.1486	240.412	137.07	90.0259	88185.3	106412	111752	102116	12356.6
WARS	SYWC_HUMAN	Tryptophanyl-tRNA synthetase	3355.69	167.774	364.014	1295.83	1786.59	34663.5	35330.3	41807	37266.9	3945.95
WDR1	WDR1_HUMAN	WD repeat protein 1	535.274	345.895	366.755	415.975	103.841	490549	508010	504153	500904	9172.72
WDR37	WDR37_HUMAN	WD repeat protein 37	77.3748	124.119	178.112	126.535	50.4122	54039.3	49967.6	47821.8	50609.6	3158.08
WDR47	WDR47_HUMAN	WD repeat protein 47	278.303	181.35	542.938	334.197	187.162	5463.33	4541.52	4448.03	4817.62	561.145
WDR81	WDR81_HUMAN	WD repeat-containing protein 81	59.1258	97.9005	60.9887	72.6717	21.8687	40427.8	44934.6	41838.1	42400.2	2305.39
XPNPEP3	XPP3_HUMAN	X-prolyl aminopeptidase	1.70914	9.31937	6.90672	5.97841	3.88912	332361	334997	271778	313045	35763
XYLT2	XYLT2_HUMAN	Xylosyltransferase 2	69.9842	93.8681	75.1932	79.6818	12.5587	115658	103684	106131	108491	6326.02
YWHAB	1433B_HUMAN	Tyrosine 3-monooxygenase/tryptophan 5-monooxygenase activation protein, beta polypeptide	865.006	1036.58	2900.35	1600.64	1128.84	1.34712e+06	1.39519e+06	1.38375e+06	1.37535e+06	25110.7
YWHAG	1433G_HUMAN	Tyrosine 3-monooxygenase/tryptophan 5-monooxygenase activation protein, gamma polypeptide	11.2001	33.0831	572.592	205.625	317.991	2.41222e+06	2.51897e+06	2.71128e+06	2.54749e+06	151555
YWHAH	1433F_HUMAN	Tyrosine 3-monooxygenase/tryptophan 5-monooxygenase activation protein, eta polypeptide	792.076	1012.36	5241.06	2348.5	2507.45	1.93786e+06	1.91369e+06	1.86905e+06	1.90687e+06	34909.4
ZBTB26	ZBT26_HUMAN	Zinc finger and BTB domain-containing protein 26	13.1982	14.4263	11.893	13.1725	1.26687	154508	96032.2	140336	130292	30504.5
ZC3H12B	ZC12B_HUMAN	Probable ribonuclease ZC3H12B	37.9973	42.6378	64.7267	48.454	14.2824	132841	112068	126992	123967	10711.6
ZNF438	ZN438_HUMAN	Zinc finger protein 438	49.2001	47.8204	34.0745	43.6983	8.36299	33053.8	28033.5	32553.8	31213.7	2765.46
ZNF567	ZNF567_HUMAN	Zinc finger protein 567	9.37978	17.8482	16.8781	14.702	4.63465	3940.2	5002.24	3020.38	3987.61	991.783
ZRANB3	ZRAB3_HUMAN	DNA annealing helicase and endonuclease ZRANB3	8.89767	15.1914	39.3079	21.1323	16.052	51073.6	46353.5	72016.8	56481.3	13659.6
ZSWIM3	ZSWM3_HUMAN	Zinc finger SWIM domain-containing protein 3	9.6977	19.8391	24.6043	18.047	7.61316	2575.12	4056.99	3428.56	3353.56	743.775

## Sheet: Human_ACC_GO_BP
Category	n	R2	p	Slope	Slope CI	Intercept	Intercept CI
regulation of protein modification process	10	0.506084	0.0210522	0.38	0.07 − 0.68	4.06	3.37 − 4.75
positive regulation of cell communication	11	0.502987	0.0145268	0.47	0.12 − 0.82	3.86	3.05 − 4.68
positive regulation of signal transduction	11	0.502987	0.0145268	0.47	0.12 − 0.82	3.86	3.05 − 4.68
membrane lipid metabolic process	11	0.47362	0.0192241	0.75	0.15 − 1.35	2.99	1.52 − 4.46
regulation of phosphate metabolic process	10	0.468355	0.0290415	0.38	0.05 − 0.7	4.08	3.34 − 4.82
regulation of phosphorus metabolic process	10	0.468355	0.0290415	0.38	0.05 − 0.7	4.08	3.34 − 4.82
regulation of synaptic plasticity	10	0.457741	0.0316832	0.73	0.08 − 1.38	3.58	1.88 − 5.29
regulation of neurological system process	12	0.449285	0.017066	0.73	0.16 − 1.3	3.55	2.04 − 5.05
regulation of synaptic transmission	12	0.449285	0.017066	0.73	0.16 − 1.3	3.55	2.04 − 5.05
regulation of transmission of nerve impulse	12	0.449285	0.017066	0.73	0.16 − 1.3	3.55	2.04 − 5.05
regulation of kinase activity	15	0.439719	0.00704639	0.76	0.25 − 1.27	3.16	1.85 − 4.46
regulation of protein kinase activity	15	0.439719	0.00704639	0.76	0.25 − 1.27	3.16	1.85 − 4.46
regulation of transferase activity	15	0.439719	0.00704639	0.76	0.25 − 1.27	3.16	1.85 − 4.46
protein amino acid phosphorylation	34	0.428275	2.68778e-05	0.56	0.33 − 0.79	3.8	3.27 − 4.33
phosphate metabolic process	55	0.402263	2.00433e-07	0.57	0.38 − 0.76	3.75	3.31 − 4.19
phosphorus metabolic process	55	0.402263	2.00433e-07	0.57	0.38 − 0.76	3.75	3.31 − 4.19
cellular protein complex assembly	16	0.396789	0.00891716	0.67	0.2 − 1.15	4.02	2.87 − 5.17
phosphorylation	41	0.383381	1.5902e-05	0.56	0.33 − 0.79	3.82	3.3 − 4.35
endocytosis	19	0.373318	0.00545124	0.57	0.19 − 0.95	4.07	3.2 − 4.93
membrane invagination	19	0.373318	0.00545124	0.57	0.19 − 0.95	4.07	3.2 − 4.93
calcium ion transport	11	0.366733	0.0483262	0.65	0.01 − 1.3	3.72	2.04 − 5.39
DNA metabolic process	11	0.350947	0.0548031	0.6	-0.02 − 1.21	3.77	2.48 − 5.05
negative regulation of cellular protein metabolic process	19	0.345966	0.00807605	0.45	0.13 − 0.76	4.08	3.23 − 4.92
negative regulation of protein metabolic process	19	0.345966	0.00807605	0.45	0.13 − 0.76	4.08	3.23 − 4.92
cell cycle	14	0.345008	0.0272009	0.5	0.07 − 0.93	3.7	2.77 − 4.62
positive regulation of cell proliferation	20	0.341589	0.00680425	0.41	0.13 − 0.69	4.02	3.5 − 4.54
regulation of hydrolase activity	18	0.340286	0.011047	0.53	0.14 − 0.92	3.91	2.98 − 4.84
regulation of actin filament length	12	0.337161	0.0477437	0.48	0.01 − 0.96	4.18	2.87 − 5.49
regulation of actin polymerization or depolymerization	12	0.337161	0.0477437	0.48	0.01 − 0.96	4.18	2.87 − 5.49
cell projection organization	14	0.333451	0.0305853	0.67	0.07 − 1.26	3.64	2 − 5.28
regulation of growth	12	0.332059	0.0498714	0.51	0 − 1.02	3.93	2.67 − 5.18
regulation of cell growth	10	0.330066	0.0823684	0.48	-0.08 − 1.04	3.89	2.55 − 5.24
positive regulation of cellular process	64	0.307191	2.01893e-06	0.44	0.27 − 0.61	4.16	3.77 − 4.54
protein modification process	65	0.301966	2.12999e-06	0.46	0.28 − 0.64	3.96	3.55 − 4.38
response to biotic stimulus	11	0.300919	0.0805672	0.44	-0.07 − 0.96	4.1	2.92 − 5.27
biopolymer modification	66	0.298427	2.08809e-06	0.46	0.29 − 0.64	3.94	3.52 − 4.35
behavior	33	0.294136	0.0011123	0.48	0.21 − 0.76	4.24	3.59 − 4.89
positive regulation of biological process	70	0.290348	1.49322e-06	0.43	0.27 − 0.6	4.15	3.77 − 4.53
negative regulation of cell differentiation	10	0.286148	0.111112	0.35	-0.1 − 0.8	4.32	3.09 − 5.55
negative regulation of macromolecule metabolic process	30	0.274585	0.00295744	0.49	0.18 − 0.81	3.82	3.05 − 4.6
regulation of cell proliferation	30	0.274518	0.00296156	0.37	0.14 − 0.6	4.02	3.57 − 4.48
cell migration	11	0.271863	0.0999994	0.55	-0.13 − 1.23	3.71	2.08 − 5.35
negative regulation of cellular metabolic process	34	0.2709	0.00160183	0.46	0.19 − 0.74	3.98	3.3 − 4.66
negative regulation of metabolic process	34	0.2709	0.00160183	0.46	0.19 − 0.74	3.98	3.3 − 4.66
lipid catabolic process	14	0.269039	0.0573812	0.6	-0.02 − 1.23	3.58	2.17 − 4.99
regulation of localization	33	0.263509	0.00224963	0.44	0.17 − 0.71	4.17	3.53 − 4.8
regulation of transport	24	0.260949	0.0107457	0.42	0.11 − 0.74	4.27	3.53 − 5
transmembrane receptor protein tyrosine kinase signaling pathway	10	0.255819	0.135836	0.5	-0.2 − 1.21	3.66	2.22 − 5.1
cellular protein catabolic process	21	0.254253	0.0197612	0.53	0.09 − 0.96	3.49	2.46 − 4.51
proteolysis involved in cellular protein catabolic process	21	0.254253	0.0197612	0.53	0.09 − 0.96	3.49	2.46 − 4.51
regulation of cell motion	10	0.252151	0.139141	0.47	-0.19 − 1.13	4.03	2.48 − 5.57
locomotory behavior	17	0.249001	0.0414394	0.54	0.02 − 1.05	4.08	2.87 − 5.29
membrane organization	33	0.247624	0.00321303	0.53	0.19 − 0.86	3.98	3.19 − 4.78
response to abiotic stimulus	13	0.246886	0.084099	0.4	-0.06 − 0.86	4.28	3.26 − 5.29
regulation of actin cytoskeleton organization	14	0.245653	0.0715004	0.47	-0.05 − 0.98	4.18	2.8 − 5.56
positive regulation of biosynthetic process	10	0.243077	0.147637	0.54	-0.24 − 1.31	3.67	1.89 − 5.45
positive regulation of cellular biosynthetic process	10	0.243077	0.147637	0.54	-0.24 − 1.31	3.67	1.89 − 5.45
positive regulation of macromolecule metabolic process	16	0.242557	0.0526134	0.69	-0.01 − 1.39	3.38	1.63 − 5.13
regulation of locomotion	10	0.242029	0.148648	0.51	-0.23 − 1.24	3.82	2.16 − 5.49
cellular response to stimulus	12	0.24106	0.10505	0.45	-0.11 − 1.01	4.1	2.99 − 5.21
cell morphogenesis	17	0.240314	0.0457486	0.51	0.01 − 1.02	4.1	2.73 − 5.47
cellular structure morphogenesis	17	0.240314	0.0457486	0.51	0.01 − 1.02	4.1	2.73 − 5.47
negative regulation of developmental process	33	0.239583	0.00384028	0.43	0.15 − 0.7	4.28	3.59 − 4.97
anatomical structure morphogenesis	34	0.235585	0.00361773	0.35	0.12 − 0.58	4.36	3.8 − 4.91
enzyme linked receptor protein signaling pathway	12	0.235011	0.110192	0.44	-0.12 − 1.01	3.86	2.79 − 4.93
cellular developmental process	56	0.232642	0.000166971	0.43	0.22 − 0.64	4.16	3.64 − 4.68
cellular aromatic compound metabolic process	15	0.232485	0.0687335	0.69	-0.06 − 1.43	3.5	1.78 − 5.22
regulation of cellular component size	13	0.231065	0.0963568	0.45	-0.09 − 0.99	4.37	2.9 − 5.84
regulation of apoptosis	43	0.2305	0.0011216	0.46	0.2 − 0.73	4.3	3.67 − 4.93
regulation of programmed cell death	43	0.2305	0.0011216	0.46	0.2 − 0.73	4.3	3.67 − 4.93
regulation of cellular localization	10	0.230154	0.160567	0.42	-0.2 − 1.04	4.36	2.9 − 5.82
regulation of cellular metabolic process	92	0.22847	1.44667e-06	0.45	0.28 − 0.62	4.02	3.63 − 4.4
regulation of cell communication	39	0.227765	0.0021257	0.46	0.18 − 0.75	3.87	3.16 − 4.59
metal ion transport	23	0.225452	0.0220539	0.43	0.07 − 0.78	4.34	3.45 − 5.24
positive regulation of apoptosis	16	0.225014	0.0633921	0.4	-0.03 − 0.83	4.34	3.39 − 5.29
positive regulation of programmed cell death	16	0.225014	0.0633921	0.4	-0.03 − 0.83	4.34	3.39 − 5.29
biopolymer catabolic process	26	0.220434	0.0155256	0.49	0.1 − 0.88	3.61	2.69 − 4.53
positive regulation of developmental process	22	0.220428	0.0274885	0.37	0.04 − 0.69	4.43	3.66 − 5.21
learning or memory	14	0.219565	0.0910265	0.42	-0.08 − 0.91	4.27	3.1 − 5.44
electron transport chain	21	0.218537	0.0326114	0.77	0.07 − 1.48	3.39	1.77 − 5.01
protein catabolic process	23	0.216425	0.0252934	0.47	0.06 − 0.88	3.59	2.63 − 4.56
regulation of metabolic process	95	0.211096	2.81988e-06	0.43	0.26 − 0.61	4.04	3.66 − 4.43
immune response	11	0.210422	0.155861	0.27	-0.13 − 0.67	4.45	3.54 − 5.37
biological adhesion	51	0.208655	0.000753294	0.42	0.19 − 0.66	4.16	3.6 − 4.73
cell adhesion	51	0.208655	0.000753294	0.42	0.19 − 0.66	4.16	3.6 − 4.73
respiratory electron transport chain	14	0.208453	0.100783	0.64	-0.14 − 1.42	3.62	1.8 − 5.44
induction of apoptosis	11	0.207925	0.158656	0.39	-0.18 − 0.96	4.23	3 − 5.45
induction of programmed cell death	11	0.207925	0.158656	0.39	-0.18 − 0.96	4.23	3 − 5.45
negative regulation of apoptosis	22	0.207672	0.0330547	0.52	0.05 − 0.99	4.1	2.96 − 5.25
negative regulation of programmed cell death	22	0.207672	0.0330547	0.52	0.05 − 0.99	4.1	2.96 − 5.25
protein polymerization	11	0.206339	0.160456	0.37	-0.18 − 0.91	5.02	3.58 − 6.47
cell differentiation	46	0.204419	0.00160805	0.38	0.15 − 0.61	4.19	3.64 − 4.74
ion transport	41	0.204117	0.00302461	0.36	0.13 − 0.59	4.48	3.95 − 5.01
regulation of macromolecule metabolic process	89	0.203784	8.99156e-06	0.44	0.26 − 0.63	3.98	3.57 − 4.4
multicellular organismal development	28	0.203318	0.0160316	0.51	0.1 − 0.92	3.77	2.71 − 4.82
negative regulation of cellular process	118	0.202218	3.24827e-07	0.39	0.25 − 0.53	4.25	3.91 − 4.58
regulation of protein metabolic process	34	0.195433	0.00885164	0.37	0.1 − 0.63	4.23	3.55 − 4.92
negative regulation of biological process	119	0.194519	5.16039e-07	0.38	0.24 − 0.52	4.26	3.92 − 4.59
regulation of cell cycle	16	0.19165	0.0899037	0.4	-0.07 − 0.88	3.99	3.01 − 4.96
positive regulation of cellular metabolic process	18	0.191345	0.0694694	0.46	-0.04 − 0.97	3.99	2.77 − 5.21
positive regulation of metabolic process	18	0.191345	0.0694694	0.46	-0.04 − 0.97	3.99	2.77 − 5.21
regulation of transcription	53	0.19062	0.00108157	0.49	0.21 − 0.77	3.85	3.28 − 4.41
regulation of cellular protein metabolic process	33	0.190458	0.0111143	0.36	0.09 − 0.63	4.24	3.54 − 4.93
regulation of biosynthetic process	64	0.183287	0.000417123	0.45	0.21 − 0.68	3.96	3.48 − 4.45
regulation of cellular biosynthetic process	64	0.183287	0.000417123	0.45	0.21 − 0.68	3.96	3.48 − 4.45
regulation of macromolecule biosynthetic process	59	0.181101	0.00077906	0.45	0.2 − 0.71	3.92	3.41 − 4.43
cell motility	13	0.179365	0.149283	0.34	-0.14 − 0.81	4.24	3.17 − 5.32
Ras protein signal transduction	17	0.177151	0.0924899	0.3	-0.06 − 0.66	4.22	3.42 − 5.02
cell division	13	0.176689	0.152677	0.37	-0.16 − 0.9	4.05	2.87 − 5.22
regulation of developmental process	70	0.174475	0.000320943	0.35	0.17 − 0.54	4.54	4.1 − 4.99
establishment of localization in cell	84	0.169427	0.000100284	0.45	0.23 − 0.67	4.19	3.65 − 4.73
organ morphogenesis	10	0.165746	0.242935	0.36	-0.3 − 1.03	4.16	2.49 − 5.82
nucleoside phosphate metabolic process	24	0.164687	0.0491184	0.36	0 − 0.73	4.23	3.5 − 4.96
nucleotide metabolic process	24	0.164687	0.0491184	0.36	0 − 0.73	4.23	3.5 − 4.96
intracellular transport	74	0.164608	0.000335451	0.46	0.22 − 0.71	4.19	3.59 − 4.79
response to oxidative stress	14	0.162687	0.152693	0.82	-0.35 − 1.98	2.97	0 − 5.94
negative regulation of biosynthetic process	17	0.159548	0.112191	0.44	-0.11 − 0.99	3.92	2.69 − 5.15
negative regulation of cellular biosynthetic process	17	0.159548	0.112191	0.44	-0.11 − 0.99	3.92	2.69 − 5.15
response to stimulus	119	0.158101	7.54213e-06	0.34	0.2 − 0.48	4.35	4 − 4.69
negative regulation of protein complex disassembly	11	0.157002	0.227661	0.36	-0.27 − 0.98	4.43	2.67 − 6.2
biopolymer biosynthetic process	46	0.155338	0.00672393	0.51	0.15 − 0.87	3.77	3.03 − 4.51
cellular biopolymer biosynthetic process	46	0.155338	0.00672393	0.51	0.15 − 0.87	3.77	3.03 − 4.51
regulation of organelle organization	20	0.155267	0.0855991	0.38	-0.06 − 0.82	4.28	3.06 − 5.49
negative regulation of cellular component organization	18	0.153963	0.10727	0.36	-0.09 − 0.81	4.54	3.24 − 5.84
regulation of cytoskeleton organization	19	0.153361	0.0972938	0.38	-0.08 − 0.83	4.31	3.05 − 5.56
regulation of protein complex disassembly	12	0.152891	0.208817	0.35	-0.23 − 0.94	4.43	2.78 − 6.09
response to chemical stimulus	57	0.15192	0.00272648	0.37	0.13 − 0.6	4.34	3.78 − 4.91
mRNA metabolic process	10	0.149917	0.268981	-0.35	-1.04 − 0.33	5.33	3.73 − 6.94
fatty acid metabolic process	13	0.149795	0.191384	0.32	-0.19 − 0.83	4.29	3.23 − 5.35
sensory perception of sound	10	0.149133	0.270346	0.28	-0.27 − 0.83	4.37	3.21 − 5.53
central nervous system development	13	0.148766	0.193049	0.94	-0.55 − 2.44	2.54	-1.69 − 6.77
regulation of RNA metabolic process	46	0.148502	0.00817592	0.48	0.13 − 0.84	3.78	3.11 − 4.45
cellular protein metabolic process	134	0.148424	4.29419e-06	0.35	0.2 − 0.49	4.21	3.88 − 4.55
protein metabolic process	134	0.148424	4.29419e-06	0.35	0.2 − 0.49	4.21	3.88 − 4.55
regulation of signal transduction	28	0.147878	0.0433297	0.33	0.01 − 0.65	4.03	3.27 − 4.79
sensory perception of mechanical stimulus	11	0.146322	0.245618	0.27	-0.22 − 0.77	4.37	3.3 − 5.45
locomotion	11	0.145715	0.246682	0.24	-0.19 − 0.67	4.56	3.7 − 5.42
regulation of immune system process	16	0.145485	0.144916	0.22	-0.09 − 0.52	4.81	3.97 − 5.65
negative regulation of cytoskeleton organization	13	0.144389	0.200295	0.33	-0.2 − 0.86	4.54	3.03 − 6.05
negative regulation of organelle organization	13	0.144389	0.200295	0.33	-0.2 − 0.86	4.54	3.03 − 6.05
intracellular protein transport	36	0.142709	0.0231153	0.46	0.07 − 0.85	4.27	3.29 − 5.25
cellular macromolecule biosynthetic process	47	0.142686	0.00885296	0.49	0.13 − 0.84	3.79	3.05 − 4.53
macromolecule biosynthetic process	48	0.142655	0.0081303	0.49	0.13 − 0.84	3.79	3.07 − 4.52
cellular response to stress	10	0.14166	0.283728	0.35	-0.35 − 1.06	4.17	2.76 − 5.59
biopolymer metabolic process	141	0.137051	6.23083e-06	0.37	0.21 − 0.52	4.05	3.7 − 4.4
mitosis	11	0.134566	0.267129	0.31	-0.28 − 0.91	4.34	2.96 − 5.73
secretion by cell	15	0.13362	0.180296	0.38	-0.2 − 0.97	4.09	2.52 − 5.66
regulation of anatomical structure morphogenesis	21	0.133608	0.103221	0.33	-0.07 − 0.74	4.57	3.53 − 5.61
regulation of gene expression	59	0.132535	0.00458995	0.41	0.13 − 0.68	3.99	3.43 − 4.54
synaptic transmission	28	0.132261	0.057121	0.47	-0.02 − 0.95	4.18	2.85 − 5.5
immune system process	21	0.130562	0.107537	0.26	-0.06 − 0.58	4.43	3.68 − 5.19
biosynthetic process	88	0.129631	0.000569938	0.38	0.17 − 0.58	4.18	3.73 − 4.63
regulation of cell differentiation	22	0.129515	0.0999439	0.28	-0.06 − 0.62	4.65	3.72 − 5.59
protein complex assembly	35	0.126866	0.0357198	0.38	0.03 − 0.74	4.36	3.48 − 5.23
cation transport	35	0.126175	0.0362621	0.3	0.02 − 0.58	4.65	3.98 − 5.32
cellular biosynthetic process	86	0.124613	0.00085683	0.36	0.15 − 0.57	4.19	3.74 − 4.64
actin filament organization	11	0.124371	0.28744	-0.3	-0.91 − 0.3	6.13	4.69 − 7.58
cellular lipid metabolic process	28	0.124325	0.0657216	0.31	-0.02 − 0.63	4.32	3.57 − 5.07
translation	18	0.121163	0.156921	0.48	-0.21 − 1.17	4	2.49 − 5.5
proteasomal protein catabolic process	12	0.120811	0.268274	0.52	-0.46 − 1.5	3.35	1.06 − 5.64
cell cycle phase	13	0.119369	0.24758	0.32	-0.25 − 0.89	4.26	2.96 − 5.55
regulation of multicellular organismal process	42	0.119285	0.0250793	0.35	0.05 − 0.66	4.38	3.56 − 5.2
heterocycle metabolic process	10	0.118124	0.330865	-0.66	-2.13 − 0.81	6.43	3.17 − 9.69
negative regulation of catalytic activity	23	0.116971	0.110187	0.48	-0.12 − 1.07	3.84	2.5 − 5.18
cellular biopolymer metabolic process	70	0.113191	0.00440384	0.4	0.13 − 0.68	3.96	3.36 − 4.56
purine nucleotide biosynthetic process	11	0.111224	0.316216	-0.31	-0.96 − 0.35	5.61	4.3 − 6.92
cognition	35	0.110225	0.0513577	0.24	0 − 0.49	4.54	3.99 − 5.09
ribonucleotide biosynthetic process	10	0.107058	0.356085	-0.28	-0.93 − 0.38	5.46	4.19 − 6.74
cellular macromolecule metabolic process	196	0.106903	2.90594e-06	0.32	0.19 − 0.45	4.26	3.96 − 4.56
cell cycle process	30	0.103232	0.0834016	0.31	-0.04 − 0.67	4.2	3.35 − 5.05
regulation of molecular function	49	0.102977	0.0245674	0.35	0.05 − 0.65	4.24	3.5 − 4.99
cellular component organization	121	0.102764	0.000337424	0.33	0.15 − 0.51	4.37	3.93 − 4.8
macromolecule metabolic process	202	0.102183	3.5302e-06	0.31	0.18 − 0.44	4.28	3.98 − 4.57
negative regulation of macromolecule biosynthetic process	14	0.101296	0.267437	0.3	-0.26 − 0.85	4.01	2.82 − 5.19
cell communication	193	0.0991605	8.18533e-06	0.27	0.16 − 0.39	4.42	4.15 − 4.7
intracellular signaling cascade	82	0.0981855	0.00415079	0.24	0.08 − 0.4	4.43	4.07 − 4.79
monovalent inorganic cation transport	23	0.097371	0.147188	0.26	-0.1 − 0.61	4.76	3.94 − 5.57
regulation of cellular process	297	0.0960694	4.92579e-08	0.28	0.18 − 0.38	4.38	4.15 − 4.62
regulation of cell morphogenesis	17	0.0956843	0.226986	0.3	-0.21 − 0.8	4.67	3.32 − 6.01
cellular macromolecular complex subunit organization	27	0.0941815	0.119462	0.34	-0.09 − 0.77	4.37	3.34 − 5.41
regulation of catalytic activity	45	0.0933303	0.0412744	0.34	0.01 − 0.66	4.24	3.46 − 5.03
regulation of biological process	311	0.0926037	4.36701e-08	0.28	0.18 − 0.38	4.4	4.17 − 4.63
neurological system process	40	0.0915068	0.057797	0.22	-0.01 − 0.45	4.57	4.03 − 5.11
establishment of localization	226	0.0911981	3.77995e-06	0.28	0.16 − 0.4	4.6	4.32 − 4.88
transport	225	0.090654	4.25916e-06	0.28	0.16 − 0.4	4.6	4.32 − 4.88
cellular macromolecule catabolic process	43	0.0875993	0.0539738	0.32	-0.01 − 0.65	4.33	3.55 − 5.11
lipid metabolic process	43	0.0870932	0.0547053	0.26	-0.01 − 0.52	4.34	3.71 − 4.96
establishment of protein localization	68	0.0868522	0.0147032	0.28	0.06 − 0.51	4.62	4.09 − 5.15
protein transport	68	0.0868522	0.0147032	0.28	0.06 − 0.51	4.62	4.09 − 5.15
sensory perception	21	0.0841028	0.202235	0.2	-0.12 − 0.51	4.51	3.86 − 5.16
cellular macromolecular complex assembly	25	0.0836335	0.160881	0.33	-0.14 − 0.8	4.38	3.28 − 5.49
oxidation reduction	74	0.0822151	0.0132562	0.32	0.07 − 0.58	4.38	3.81 − 4.95
regulation of cellular component organization	46	0.0802948	0.0563536	0.28	-0.01 − 0.58	4.56	3.81 − 5.31
transcription	22	0.0800039	0.20214	0.33	-0.19 − 0.84	3.88	2.93 − 4.82
organ development	26	0.0792471	0.163564	0.31	-0.13 − 0.75	4.36	3.29 − 5.42
cell surface receptor linked signal transduction	58	0.0790028	0.0325742	0.25	0.02 − 0.47	4.41	3.91 − 4.91
primary metabolic process	285	0.0782562	1.60269e-06	0.26	0.16 − 0.37	4.4	4.16 − 4.65
macromolecule catabolic process	45	0.0772654	0.0644859	0.3	-0.02 − 0.62	4.35	3.58 − 5.11
multicellular organismal process	88	0.0770132	0.0088523	0.26	0.07 − 0.45	4.51	4.04 − 4.99
biological regulation	341	0.0766132	2.05452e-07	0.25	0.16 − 0.35	4.45	4.23 − 4.67
signal transduction	163	0.0746342	0.000418064	0.23	0.1 − 0.36	4.46	4.17 − 4.75
metabolic process	370	0.0746074	9.39313e-08	0.26	0.17 − 0.35	4.43	4.21 − 4.65
cell proliferation	24	0.0737412	0.199283	0.2	-0.11 − 0.51	4.61	3.82 − 5.41
cellular metabolic process	327	0.0733413	6.6381e-07	0.25	0.16 − 0.35	4.41	4.18 − 4.64
generation of precursor metabolites and energy	53	0.072931	0.0505038	0.28	0 − 0.57	4.6	3.95 − 5.25
defense response	10	0.0726191	0.451489	0.15	-0.29 − 0.59	4.56	3.37 − 5.74
regulation of neuron differentiation	10	0.0721373	0.453052	0.49	-0.94 − 1.91	4.33	0.17 − 8.5
monocarboxylic acid metabolic process	19	0.0718308	0.267266	0.25	-0.21 − 0.7	4.46	3.5 − 5.42
amine transport	11	0.0711109	0.427975	0.25	-0.43 − 0.93	4.53	2.81 − 6.25
cell motion	41	0.0711019	0.0919395	0.29	-0.05 − 0.64	4.5	3.7 − 5.3
response to external stimulus	18	0.0705326	0.28681	0.17	-0.16 − 0.51	4.75	4.08 − 5.42
carboxylic acid metabolic process	53	0.0700832	0.0554088	0.26	-0.01 − 0.52	4.55	3.94 − 5.16
organic acid metabolic process	53	0.0700832	0.0554088	0.26	-0.01 − 0.52	4.55	3.94 − 5.16
cell activation	10	0.0696121	0.461374	0.26	-0.51 − 1.03	4.38	2.68 − 6.08
cellular nitrogen compound metabolic process	36	0.0680756	0.124296	0.26	-0.07 − 0.59	4.43	3.65 − 5.21
nitrogen compound metabolic process	36	0.0680756	0.124296	0.26	-0.07 − 0.59	4.43	3.65 − 5.21
developmental process	138	0.0672546	0.00212979	0.26	0.1 − 0.42	4.43	4.01 − 4.84
neurotransmitter transport	13	0.0671047	0.392761	0.22	-0.32 − 0.75	4.79	3.35 − 6.24
cellular process	596	0.0668349	1.48044e-10	0.24	0.17 − 0.31	4.5	4.33 − 4.67
hydrogen transport	15	0.0659044	0.355683	0.17	-0.21 − 0.54	4.93	4.14 − 5.72
proton transport	15	0.0659044	0.355683	0.17	-0.21 − 0.54	4.93	4.14 − 5.72
carbohydrate catabolic process	20	0.0656522	0.275523	0.25	-0.22 − 0.72	4.86	3.76 − 5.96
cellular carbohydrate catabolic process	20	0.0656522	0.275523	0.25	-0.22 − 0.72	4.86	3.76 − 5.96
alcohol catabolic process	19	0.0654451	0.290457	0.25	-0.23 − 0.73	4.88	3.75 − 6.02
glucose catabolic process	19	0.0654451	0.290457	0.25	-0.23 − 0.73	4.88	3.75 − 6.02
hexose catabolic process	19	0.0654451	0.290457	0.25	-0.23 − 0.73	4.88	3.75 − 6.02
monosaccharide catabolic process	19	0.0654451	0.290457	0.25	-0.23 − 0.73	4.88	3.75 − 6.02
catabolic process	94	0.064732	0.0133384	0.27	0.06 − 0.48	4.46	3.96 − 4.95
reproductive process	14	0.064374	0.381424	0.29	-0.4 − 0.97	4.22	2.39 − 6.04
positive regulation of catalytic activity	27	0.0632191	0.205832	0.3	-0.18 − 0.78	4.19	3 − 5.38
macromolecular complex assembly	44	0.0631898	0.0997667	0.27	-0.05 − 0.59	4.45	3.67 − 5.22
protein kinase cascade	11	0.0629232	0.456876	-0.15	-0.6 − 0.29	5.12	4.07 − 6.17
cellular component assembly	47	0.0618299	0.0919147	0.27	-0.05 − 0.6	4.47	3.69 − 5.24
response to stress	54	0.0617472	0.0700127	0.22	-0.02 − 0.46	4.52	3.93 − 5.12
amine catabolic process	15	0.0598233	0.37964	0.25	-0.34 − 0.84	4.62	3.25 − 5.99
nitrogen compound catabolic process	15	0.0598233	0.37964	0.25	-0.34 − 0.84	4.62	3.25 − 5.99
proteolysis	42	0.0597181	0.118837	0.24	-0.06 − 0.55	4.33	3.57 − 5.1
cellular amine metabolic process	34	0.0592845	0.165251	0.24	-0.1 − 0.57	4.53	3.73 − 5.34
cellular catabolic process	89	0.0568067	0.024497	0.25	0.03 − 0.47	4.49	3.98 − 5
actin cytoskeleton organization	32	0.0566345	0.189657	0.22	-0.11 − 0.54	4.75	3.98 − 5.52
RNA processing	13	0.0542952	0.443601	-0.24	-0.92 − 0.43	5.22	3.48 − 6.97
amino acid catabolic process	14	0.0541439	0.423393	0.23	-0.38 − 0.85	4.61	3.2 − 6.03
purine ribonucleotide metabolic process	12	0.0526829	0.47299	-0.22	-0.9 − 0.45	5.55	4.14 − 6.96
negative regulation of gene expression	12	0.0508348	0.481071	0.33	-0.68 − 1.34	3.94	1.77 − 6.11
negative regulation of transcription	12	0.0508348	0.481071	0.33	-0.68 − 1.34	3.94	1.77 − 6.11
glycolysis	16	0.0487933	0.411006	0.2	-0.31 − 0.71	5.13	3.89 − 6.36
anatomical structure development	81	0.0480528	0.0492747	0.23	0 − 0.46	4.52	3.91 − 5.12
system development	51	0.0476494	0.123838	0.24	-0.07 − 0.54	4.6	3.78 − 5.42
cell development	10	0.047553	0.545023	-0.23	-1.07 − 0.61	6.3	4.09 − 8.51
chromosome organization	15	0.0466947	0.439219	-0.14	-0.53 − 0.24	4.77	3.95 − 5.59
protein targeting	13	0.0458124	0.482572	0.23	-0.47 − 0.94	4.84	3.13 − 6.56
nitrogen compound biosynthetic process	11	0.0453233	0.529674	0.19	-0.46 − 0.83	4.83	3.25 − 6.41
small GTPase mediated signal transduction	42	0.0451578	0.17666	0.15	-0.07 − 0.37	4.66	4.21 − 5.11
macromolecular complex subunit organization	48	0.0436001	0.154367	0.21	-0.08 − 0.5	4.59	3.89 − 5.29
RNA metabolic process	23	0.0424858	0.345384	0.2	-0.23 − 0.64	4.16	3.11 − 5.22
nucleoside triphosphate metabolic process	11	0.0409079	0.550898	0.16	-0.43 − 0.76	4.84	3.67 − 6.01
protein folding	22	0.0406588	0.368193	0.16	-0.2 − 0.51	4.74	3.91 − 5.57
cellular amino acid and derivative metabolic process	34	0.0380086	0.269197	0.21	-0.17 − 0.59	4.55	3.64 − 5.47
cellular carbohydrate metabolic process	36	0.0354744	0.271298	0.2	-0.16 − 0.56	4.59	3.79 − 5.4
organelle organization	46	0.033187	0.225618	0.17	-0.11 − 0.44	4.52	3.87 − 5.17
amino acid metabolic process	27	0.0325407	0.367907	0.18	-0.22 − 0.58	4.63	3.65 − 5.61
energy derivation by oxidation of organic compounds	14	0.0323801	0.538174	0.24	-0.59 − 1.07	4.49	2.51 − 6.46
carbohydrate metabolic process	47	0.0310117	0.236389	0.17	-0.12 − 0.47	4.62	3.98 − 5.25
glutamine family amino acid metabolic process	10	0.0280697	0.643621	0.11	-0.44 − 0.67	4.73	3.31 − 6.15
ribonucleotide metabolic process	13	0.0271548	0.590589	-0.15	-0.76 − 0.45	5.37	4.13 − 6.6
nucleotide biosynthetic process	14	0.0271269	0.573659	0.15	-0.4 − 0.69	4.61	3.6 − 5.62
system process	52	0.0251896	0.261093	0.14	-0.11 − 0.4	4.78	4.17 − 5.39
apoptosis	12	0.0249878	0.62366	0.17	-0.58 − 0.92	4.41	2.33 − 6.49
programmed cell death	12	0.0249878	0.62366	0.17	-0.58 − 0.92	4.41	2.33 − 6.49
regulation of nervous system development	12	0.0240532	0.63031	-0.28	-1.51 − 0.96	6.39	2.67 − 10.1
regulation of neurogenesis	12	0.0240532	0.63031	-0.28	-1.51 − 0.96	6.39	2.67 − 10.1
hexose metabolic process	26	0.0234119	0.455524	0.16	-0.28 − 0.6	4.87	3.82 − 5.91
glucose metabolic process	25	0.0215053	0.484245	0.16	-0.3 − 0.61	4.87	3.8 − 5.94
monosaccharide metabolic process	27	0.0195378	0.486827	0.13	-0.26 − 0.53	4.93	4.02 − 5.85
cellular chemical homeostasis	24	0.0189037	0.521743	0.12	-0.25 − 0.49	4.95	3.96 − 5.93
cellular ion homeostasis	24	0.0189037	0.521743	0.12	-0.25 − 0.49	4.95	3.96 − 5.93
coenzyme metabolic process	27	0.0185524	0.498132	0.18	-0.37 − 0.74	4.64	3.41 − 5.87
cellular homeostasis	31	0.0172551	0.481196	0.13	-0.23 − 0.48	4.96	4.02 − 5.9
cytoskeleton organization	15	0.0152111	0.661454	-0.19	-1.12 − 0.73	5.8	3.47 − 8.13
ATP metabolic process	10	0.014805	0.73774	-0.11	-0.83 − 0.62	5.44	3.96 − 6.92
purine nucleoside triphosphate metabolic process	10	0.014805	0.73774	-0.11	-0.83 − 0.62	5.44	3.96 − 6.92
purine ribonucleoside triphosphate metabolic process	10	0.014805	0.73774	-0.11	-0.83 − 0.62	5.44	3.96 − 6.92
ribonucleoside triphosphate metabolic process	10	0.014805	0.73774	-0.11	-0.83 − 0.62	5.44	3.96 − 6.92
coenzyme catabolic process	15	0.014753	0.666314	-0.14	-0.83 − 0.55	5.62	4.05 − 7.2
cofactor catabolic process	15	0.014753	0.666314	-0.14	-0.83 − 0.55	5.62	4.05 − 7.2
tricarboxylic acid cycle	15	0.014753	0.666314	-0.14	-0.83 − 0.55	5.62	4.05 − 7.2
nervous system development	33	0.0129102	0.528963	0.12	-0.27 − 0.51	4.89	3.83 − 5.94
cellular alcohol metabolic process	34	0.0113434	0.548834	0.1	-0.24 − 0.44	5.05	4.26 − 5.84
regulation of response to stimulus	16	0.0112867	0.695357	0.08	-0.34 − 0.5	4.93	3.84 − 6.02
regulation of biological quality	77	0.0109138	0.365891	0.08	-0.1 − 0.27	5.07	4.61 − 5.54
cofactor metabolic process	28	0.00854092	0.639976	0.13	-0.45 − 0.72	4.69	3.4 − 5.99
regulation of cell development	10	0.0077435	0.80899	-0.17	-1.77 − 1.42	6.06	1.11 − 11.01
cell death	15	0.00609163	0.78218	0.09	-0.57 − 0.75	4.74	2.94 − 6.55
death	15	0.00609163	0.78218	0.09	-0.57 − 0.75	4.74	2.94 − 6.55
ion homeostasis	26	0.00314938	0.785395	0.04	-0.25 − 0.33	5.16	4.41 − 5.91
establishment or maintenance of chromatin architecture	13	0.00291361	0.860973	-0.04	-0.51 − 0.43	4.49	3.42 − 5.57
cation homeostasis	18	0.00273765	0.836643	-0.04	-0.41 − 0.34	5.43	4.44 − 6.42
regulation of small GTPase mediated signal transduction	11	0.00215256	0.892252	0.03	-0.48 − 0.54	4.27	3.15 − 5.38
interspecies interaction between organisms	20	0.0016905	0.863353	-0.03	-0.42 − 0.36	5.3	4.45 − 6.14
secretion	21	0.00165912	0.860843	0.03	-0.35 − 0.42	4.95	3.94 − 5.95
localization	10	0.000769519	0.939365	0.03	-0.9 − 0.97	4.83	2.63 − 7.03
purine nucleotide metabolic process	16	0.000754616	0.919562	-0.02	-0.5 − 0.46	5.04	4.03 − 6.04
homeostatic process	40	0.000510571	0.889929	0.02	-0.22 − 0.25	5.25	4.68 − 5.83
microtubule cytoskeleton organization	13	0.000387413	0.949112	0.02	-0.64 − 0.68	5.52	3.69 − 7.34
chemical homeostasis	28	4.15862e-05	0.974019	0	-0.25 − 0.26	5.27	4.62 − 5.91
cellular cation homeostasis	16	1.36439e-06	0.996575	0	-0.6 − 0.6	5.33	3.65 − 7

## Sheet: Human_ACC_GO_MF
Category	n	R2	p	Slope	Slope CI	Intercept	Intercept CI
phosphatase activity	16	0.4656	0.0036	0.97	0.37 − 1.56	2.67	1.24 − 4.11
phosphoprotein phosphatase activity	12	0.4134	0.0241	0.72	0.11 − 1.32	3.29	1.83 − 4.74
protein kinase activity	33	0.3682	0.0002	0.55	0.28 − 0.81	3.76	3.2 − 4.33
protein domain specific binding	18	0.3655	0.0079	0.55	0.16 − 0.93	3.74	2.82 − 4.65
phosphotransferase activity alcohol group as acceptor	45	0.3533	0	0.56	0.33 − 0.79	3.8	3.31 − 4.3
manganese ion binding	12	0.3438	0.0451	-0.39	-0.76 − -0.01	5.25	4.52 − 5.98
ATPase activity coupled to transmembrane movement of ions phosphorylative mechanism	17	0.3431	0.0135	0.39	0.09 − 0.69	4.74	4.04 − 5.44
GTPase activity	52	0.3264	0	0.48	0.29 − 0.68	4.28	3.8 − 4.75
calmodulin binding	31	0.3262	0.0008	0.52	0.24 − 0.81	4.11	3.4 − 4.83
ligase activity	20	0.3136	0.0102	0.42	0.11 − 0.72	3.85	3.11 − 4.58
ATPase activity coupled to movement of substances	24	0.294	0.0062	0.4	0.13 − 0.68	4.59	3.97 − 5.22
ATPase activity coupled to transmembrane movement of substances	24	0.294	0.0062	0.4	0.13 − 0.68	4.59	3.97 − 5.22
hydrolase activity acting on acid anhydrides catalyzing transmembrane movement of substances	24	0.294	0.0062	0.4	0.13 − 0.68	4.59	3.97 − 5.22
P P bond hydrolysis driven transmembrane transporter activity	24	0.294	0.0062	0.4	0.13 − 0.68	4.59	3.97 − 5.22
primary active transmembrane transporter activity	24	0.294	0.0062	0.4	0.13 − 0.68	4.59	3.97 − 5.22
GTPase activator activity	15	0.2918	0.0376	0.52	0.03 − 1	3.86	2.66 − 5.06
transmembrane receptor activity	21	0.2916	0.0115	0.51	0.13 − 0.89	4.09	3.32 − 4.87
protein homodimerization activity	21	0.2902	0.0117	0.46	0.12 − 0.81	3.91	3.14 − 4.68
phosphoric ester hydrolase activity	25	0.2783	0.0067	0.64	0.19 − 1.08	3.48	2.45 − 4.51
exopeptidase activity	10	0.2738	0.1206	-0.58	-1.35 − 0.19	6.67	4.54 − 8.8
protein tyrosine kinase activity	10	0.2658	0.1272	0.52	-0.19 − 1.23	3.84	2.66 − 5.02
anion transmembrane transporter activity	10	0.2639	0.1288	0.43	-0.16 − 1.02	4.17	2.62 − 5.72
protein serine threonine kinase activity	21	0.2597	0.0183	0.47	0.09 − 0.85	3.9	3.02 − 4.79
transcription regulator activity	23	0.2584	0.0133	0.67	0.15 − 1.18	3.35	2.27 − 4.43
kinase activity	57	0.2523	0.0001	0.47	0.25 − 0.69	3.9	3.43 − 4.38
NADH dehydrogenase quinone activity	12	0.2439	0.1027	0.74	-0.18 − 1.65	3.52	1.43 − 5.61
NADH dehydrogenase ubiquinone activity	12	0.2439	0.1027	0.74	-0.18 − 1.65	3.52	1.43 − 5.61
NADH dehydrogenase activity	12	0.2439	0.1027	0.74	-0.18 − 1.65	3.52	1.43 − 5.61
inorganic cation transmembrane transporter activity	25	0.2335	0.0144	0.43	0.09 − 0.76	4.47	3.7 − 5.23
oxidoreductase activity acting on NADH or NADPH	17	0.2162	0.06	0.61	-0.03 − 1.26	3.69	2.27 − 5.1
identical protein binding	37	0.2138	0.004	0.46	0.16 − 0.77	3.84	3.12 − 4.55
ATPase activity coupled to transmembrane movement of ions	23	0.2098	0.028	0.33	0.04 − 0.62	4.78	4.1 − 5.46
transferase activity transferring phosphorus containing groups	61	0.2007	0.0003	0.41	0.2 − 0.62	4.03	3.57 − 4.48
pyrophosphatase activity	105	0.2	0	0.38	0.23 − 0.52	4.41	4.06 − 4.75
hydrolase activity acting on acid anhydrides	106	0.1993	0	0.38	0.23 − 0.52	4.4	4.06 − 4.75
hydrolase activity acting on acid anhydrides in phosphorus containing anhydrides	106	0.1993	0	0.38	0.23 − 0.52	4.4	4.06 − 4.75
enzyme activator activity	20	0.1975	0.0497	0.44	0 − 0.88	4.01	2.97 − 5.05
alkali metal ion binding	12	0.1959	0.1496	0.39	-0.17 − 0.95	4.4	3.05 − 5.74
nucleoside triphosphatase activity	101	0.195	0	0.37	0.22 − 0.52	4.45	4.1 − 4.81
protein dimerization activity	27	0.1916	0.0224	0.36	0.06 − 0.67	4.23	3.56 − 4.91
protein C terminus binding	10	0.1915	0.2059	0.29	-0.2 − 0.78	4.45	3.29 − 5.61
adenyl ribonucleotide binding	123	0.1893	0	0.4	0.25 − 0.54	4.21	3.89 − 4.53
lyase activity	17	0.1892	0.081	0.36	-0.05 − 0.77	4.36	3.46 − 5.26
ATP binding	121	0.1882	0	0.39	0.24 − 0.54	4.21	3.89 − 4.54
transcription factor binding	15	0.186	0.1084	0.45	-0.11 − 1.02	4.15	3.03 − 5.27
structural molecule activity	66	0.1849	0.0003	0.48	0.23 − 0.73	4.15	3.52 − 4.79
purine ribonucleotide binding	180	0.1842	0	0.37	0.25 − 0.48	4.35	4.09 − 4.6
ribonucleotide binding	180	0.1842	0	0.37	0.25 − 0.48	4.35	4.09 − 4.6
adenyl nucleotide binding	128	0.1803	0	0.39	0.25 − 0.54	4.2	3.88 − 4.52
purine nucleotide binding	185	0.1775	0	0.37	0.25 − 0.48	4.34	4.08 − 4.59
hydrolase activity acting on ester bonds	37	0.1774	0.0094	0.45	0.12 − 0.77	3.95	3.19 − 4.71
receptor activity	33	0.1706	0.0169	0.35	0.07 − 0.63	4.14	3.56 − 4.72
monovalent inorganic cation transmembrane transporter activity	20	0.169	0.0717	0.36	-0.04 − 0.76	4.57	3.69 − 5.44
GTP binding	70	0.1674	0.0004	0.31	0.14 − 0.48	4.58	4.21 − 4.95
guanyl nucleotide binding	71	0.1672	0.0004	0.31	0.15 − 0.48	4.55	4.18 − 4.93
guanyl ribonucleotide binding	71	0.1672	0.0004	0.31	0.15 − 0.48	4.55	4.18 − 4.93
transcription factor activity	14	0.1607	0.1554	0.52	-0.23 − 1.27	3.5	2.02 − 4.98
lipid binding	36	0.1567	0.0168	0.3	0.06 − 0.54	4.57	4.01 − 5.13
magnesium ion binding	36	0.1497	0.0197	0.45	0.08 − 0.82	4.03	3.14 − 4.93
transferase activity	94	0.1474	0.0001	0.39	0.19 − 0.58	4.13	3.72 − 4.54
nucleotide binding	199	0.147	0	0.35	0.23 − 0.47	4.34	4.08 − 4.6
ion transmembrane transporter activity	53	0.1371	0.0063	0.33	0.1 − 0.57	4.52	3.97 − 5.06
oxidoreductase activity	85	0.1345	0.0006	0.43	0.19 − 0.66	4.1	3.56 − 4.63
structural constituent of ribosome	15	0.1274	0.1916	0.51	-0.29 − 1.31	3.92	2.16 − 5.68
iron ion binding	19	0.1237	0.1397	0.41	-0.15 − 0.97	4.33	3.01 − 5.65
ATPase activity	37	0.122	0.0341	0.29	0.02 − 0.56	4.65	4.03 − 5.27
phospholipid binding	16	0.1149	0.199	0.22	-0.13 − 0.58	4.74	3.9 − 5.58
coenzyme binding	27	0.1149	0.0837	0.34	-0.05 − 0.72	4.38	3.54 − 5.23
substrate specific transmembrane transporter activity	59	0.1147	0.0087	0.3	0.08 − 0.53	4.59	4.07 − 5.11
cation transmembrane transporter activity	43	0.1145	0.0264	0.31	0.04 − 0.58	4.51	3.87 − 5.15
isomerase activity	16	0.1107	0.2079	-0.37	-0.97 − 0.23	5.38	4.22 − 6.54
receptor binding	44	0.1045	0.0323	0.32	0.03 − 0.62	4.37	3.68 − 5.06
electron carrier activity	28	0.1033	0.0953	0.36	-0.07 − 0.78	4.21	3.19 − 5.23
hydrogen ion transmembrane transporter activity	17	0.1026	0.2101	0.26	-0.17 − 0.69	4.62	3.69 − 5.55
ATPase activity coupled	33	0.1021	0.0698	0.27	-0.02 − 0.56	4.7	4.01 − 5.39
small GTPase regulator activity	18	0.101	0.1987	0.34	-0.2 − 0.87	4.1	2.8 − 5.39
GTPase regulator activity	23	0.0996	0.1425	0.33	-0.12 − 0.78	4.13	3.06 − 5.19
catalytic activity	386	0.0986	0	0.31	0.21 − 0.4	4.35	4.13 − 4.56
active transmembrane transporter activity	45	0.0978	0.0365	0.26	0.02 − 0.51	4.71	4.13 − 5.3
transmembrane transporter activity	62	0.0935	0.0157	0.28	0.05 − 0.5	4.65	4.13 − 5.16
sugar binding	11	0.0919	0.3647	0.17	-0.23 − 0.56	4.87	3.95 − 5.79
hydrolase activity	189	0.0919	0	0.29	0.16 − 0.42	4.46	4.15 − 4.76
calcium ion binding	67	0.0917	0.0128	0.26	0.06 − 0.46	4.55	4.06 − 5.04
symporter activity	12	0.0913	0.3398	0.39	-0.48 − 1.26	4.01	1.67 − 6.34
enzyme inhibitor activity	15	0.0853	0.2907	0.21	-0.2 − 0.62	4.43	3.55 − 5.3
enzyme regulator activity	49	0.0816	0.0466	0.26	0 − 0.52	4.22	3.64 − 4.8
protein binding	452	0.0797	0	0.28	0.19 − 0.36	4.43	4.23 − 4.64
molecular transducer activity	66	0.0796	0.0218	0.24	0.04 − 0.44	4.43	3.97 − 4.89
signal transducer activity	66	0.0796	0.0218	0.24	0.04 − 0.44	4.43	3.97 − 4.89
transporter activity	93	0.0788	0.0064	0.26	0.07 − 0.44	4.6	4.18 − 5.03
solute cation symporter activity	10	0.0783	0.4335	0.33	-0.59 − 1.24	4.14	1.67 − 6.61
zinc ion binding	67	0.0725	0.0275	0.27	0.03 − 0.51	4.31	3.75 − 4.88
tubulin binding	15	0.0724	0.3322	0.24	-0.27 − 0.75	4.58	3.33 − 5.83
substrate specific transporter activity	73	0.066	0.0282	0.24	0.03 − 0.45	4.64	4.15 − 5.13
binding	641	0.0631	0	0.24	0.17 − 0.31	4.5	4.34 − 4.67
metallopeptidase activity	11	0.063	0.4564	-0.31	-1.21 − 0.59	6.21	3.84 − 8.59
vitamin binding	14	0.0621	0.3902	-0.33	-1.14 − 0.48	5.87	4 − 7.75
actin binding	52	0.0613	0.0768	0.24	-0.03 − 0.5	4.64	4.01 − 5.27
ion binding	187	0.0569	0.001	0.22	0.09 − 0.35	4.53	4.22 − 4.83
RNA binding	25	0.0554	0.2575	-0.2	-0.56 − 0.16	5.16	4.32 − 5.99
metal ion binding	185	0.0524	0.0017	0.21	0.08 − 0.35	4.56	4.25 − 4.87
cation binding	158	0.05	0.0048	0.21	0.07 − 0.36	4.56	4.21 − 4.9
cytoskeletal protein binding	73	0.0444	0.0735	0.21	-0.02 − 0.44	4.7	4.14 − 5.25
cofactor binding	35	0.0411	0.2426	0.22	-0.15 − 0.58	4.76	3.97 − 5.55
motor activity	20	0.0377	0.4118	0.15	-0.23 − 0.53	4.71	3.85 − 5.57
microtubule binding	13	0.0358	0.5356	0.18	-0.44 − 0.8	4.71	3.22 − 6.19
enzyme binding	20	0.0341	0.4356	0.17	-0.28 − 0.63	4.67	3.54 − 5.79
transition metal ion binding	95	0.0305	0.0903	0.17	-0.03 − 0.37	4.57	4.11 − 5.02
oxidoreductase activity acting on the CH OH group of donors NAD or NADP as acceptor	24	0.0285	0.43	0.17	-0.26 − 0.6	4.61	3.7 − 5.53
structural constituent of cytoskeleton	17	0.0279	0.5219	0.21	-0.48 − 0.9	5.12	3.19 − 7.06
nucleic acid binding	74	0.0267	0.1643	0.19	-0.08 − 0.46	4.35	3.78 − 4.91
oxidoreductase activity acting on CH OH group of donors	26	0.0266	0.4258	0.16	-0.24 − 0.56	4.64	3.79 − 5.49
secondary active transmembrane transporter activity	18	0.0266	0.5177	0.18	-0.4 − 0.75	4.67	3.2 − 6.13
cation transporting ATPase activity	16	0.024	0.5667	0.11	-0.29 − 0.51	5.16	4.23 − 6.09
peptidase activity acting on L amino acid peptides	30	0.0182	0.4772	-0.17	-0.66 − 0.31	5.42	4.19 − 6.64
hydrolase activity acting on carbon nitrogen but not peptide bonds	17	0.015	0.6392	0.11	-0.37 − 0.59	5.04	3.88 − 6.2
oxidoreductase activity acting on NADH or NADPH quinone or similar compound as acceptor	14	0.0126	0.7023	0.15	-0.7 − 1	4.76	2.85 − 6.67
sequence specific DNA binding	10	0.0098	0.7856	0.11	-0.76 − 0.98	4.19	2.37 − 6.02
unfolded protein binding	16	0.0042	0.8111	0.03	-0.27 − 0.34	5.17	4.49 − 5.84
endopeptidase activity	20	0.0017	0.8639	0.05	-0.6 − 0.71	4.76	3.14 − 6.38
peptidase activity	31	0.0007	0.8841	0.03	-0.37 − 0.43	4.9	3.91 − 5.89
DNA binding	43	0.0007	0.8693	0.03	-0.36 − 0.42	4.58	3.83 − 5.34
carbohydrate binding	17	0.0005	0.9314	-0.01	-0.28 − 0.26	5.22	4.56 − 5.87
transferase activity transferring acyl groups	11	0.0004	0.9513	-0.03	-0.98 − 0.93	5.07	3.06 − 7.08
actin filament binding	10	0.0001	0.976	0.01	-0.64 − 0.65	5.29	3.88 − 6.7

## Sheet: Human_ACC_GO_CC
Category	n	R2	p	Slope	Slope CI	Intercept	Intercept CI
organelle outer membrane	10	0.6603	0.0043	0.88	0.37 − 1.4	3.4	2.3 − 4.51
outer membrane	10	0.6603	0.0043	0.88	0.37 − 1.4	3.4	2.3 − 4.51
membrane coat	13	0.4611	0.0107	0.76	0.21 − 1.3	3.58	2.25 − 4.9
extracellular matrix	11	0.3798	0.0435	0.67	0.02 − 1.32	3.71	2.16 − 5.25
organelle lumen	10	0.372	0.0612	-0.38	-0.79 − 0.02	5.93	4.98 − 6.89
mitochondrial membrane part	21	0.3566	0.0043	0.84	0.3 − 1.39	3.23	1.94 − 4.52
cell surface	12	0.3042	0.063	0.35	-0.02 − 0.72	4.35	3.43 − 5.27
membrane enclosed lumen	12	0.3027	0.0638	-0.37	-0.77 − 0.03	6.01	5.07 − 6.94
cell cortex part	11	0.2725	0.0995	0.6	-0.14 − 1.35	3.9	1.94 − 5.86
synapse part	11	0.2595	0.1095	0.61	-0.17 − 1.39	3.5	1.41 − 5.58
endoplasmic reticulum membrane	21	0.2588	0.0185	0.4	0.07 − 0.72	3.98	3.19 − 4.76
mitochondrial respiratory chain complex I	12	0.2439	0.1027	0.74	-0.18 − 1.65	3.52	1.43 − 5.61
NADH dehydrogenase complex	12	0.2439	0.1027	0.74	-0.18 − 1.65	3.52	1.43 − 5.61
respiratory chain complex I	12	0.2439	0.1027	0.74	-0.18 − 1.65	3.52	1.43 − 5.61
envelope	10	0.2366	0.154	0.35	-0.16 − 0.86	4.36	3.1 − 5.63
organelle envelope	10	0.2366	0.154	0.35	-0.16 − 0.86	4.36	3.1 − 5.63
endoplasmic reticulum part	23	0.2334	0.0195	0.37	0.07 − 0.67	4.06	3.34 − 4.79
endosome	10	0.2311	0.1596	0.58	-0.28 − 1.45	3.43	1.34 − 5.52
cytoplasmic vesicle membrane	11	0.2253	0.1402	0.4	-0.16 − 0.96	4.53	3.3 − 5.75
intermediate filament	12	0.2234	0.1207	0.67	-0.21 − 1.56	3.58	1.33 − 5.83
microtubule organizing center	16	0.2186	0.0678	0.48	-0.04 − 1	3.81	2.43 − 5.18
Golgi apparatus part	28	0.2181	0.0122	0.45	0.11 − 0.79	4.02	3.28 − 4.75
extracellular space	16	0.2174	0.0687	0.38	-0.03 − 0.79	4.4	3.45 − 5.34
cytosol	90	0.211	0	0.55	0.33 − 0.78	3.75	3.19 − 4.31
centrosome	15	0.209	0.0866	0.47	-0.08 − 1.02	3.82	2.39 − 5.25
vesicle membrane	13	0.2025	0.1228	0.41	-0.13 − 0.96	4.41	3.22 − 5.6
synapse	32	0.1807	0.0153	0.46	0.09 − 0.82	4.02	3.12 − 4.92
cell junction	43	0.1756	0.0052	0.43	0.14 − 0.73	4.05	3.31 − 4.78
plasma membrane part	125	0.1707	0	0.37	0.23 − 0.52	4.27	3.92 − 4.62
integral to membrane	159	0.1591	0	0.34	0.22 − 0.47	4.3	4 − 4.59
microtubule	38	0.1585	0.0133	0.38	0.08 − 0.67	4.27	3.52 − 5.02
extracellular region part	30	0.1546	0.0316	0.33	0.03 − 0.63	4.47	3.8 − 5.14
integral to plasma membrane	44	0.1519	0.0089	0.34	0.09 − 0.58	4.37	3.77 − 4.98
intrinsic to plasma membrane	44	0.1519	0.0089	0.34	0.09 − 0.58	4.37	3.77 − 4.98
intrinsic to membrane	168	0.1508	0	0.33	0.21 − 0.45	4.33	4.04 − 4.62
membrane part	255	0.1487	0	0.35	0.24 − 0.45	4.32	4.08 − 4.57
anchored to membrane	11	0.1475	0.2436	0.39	-0.32 − 1.1	4.57	2.67 − 6.48
organelle membrane	97	0.1469	0.0001	0.38	0.19 − 0.57	4.2	3.77 − 4.63
Golgi apparatus	49	0.1306	0.0107	0.29	0.07 − 0.51	4.35	3.86 − 4.84
cell soma	15	0.1285	0.1895	0.68	-0.38 − 1.74	3.11	0.01 − 6.2
ribosome	15	0.1274	0.1916	0.51	-0.29 − 1.31	3.92	2.16 − 5.68
cytoskeletal part	91	0.1192	0.0008	0.34	0.15 − 0.54	4.44	3.95 − 4.93
Golgi membrane	18	0.1171	0.1646	0.28	-0.13 − 0.69	4.13	3.29 − 4.97
membrane fraction	56	0.1055	0.0146	0.27	0.06 − 0.49	4.52	3.98 − 5.06
membrane	347	0.1011	0	0.29	0.2 − 0.38	4.42	4.21 − 4.64
insoluble fraction	59	0.0988	0.0153	0.27	0.05 − 0.48	4.57	4.03 − 5.1
axon	15	0.0906	0.2756	0.63	-0.56 − 1.82	3.54	0.3 − 6.78
basolateral plasma membrane	11	0.0901	0.3698	0.23	-0.32 − 0.78	4.37	3.11 − 5.63
microtubule associated complex	19	0.0882	0.2169	0.23	-0.15 − 0.61	4.39	3.38 − 5.41
mitochondrion	127	0.0824	0.0011	0.32	0.13 − 0.51	4.44	4.02 − 4.86
vesicle	78	0.0802	0.012	0.24	0.05 − 0.42	4.62	4.18 − 5.06
nucleus	165	0.0783	0.0003	0.26	0.12 − 0.4	4.31	3.99 − 4.62
extracellular region	42	0.078	0.0733	0.21	-0.02 − 0.44	4.45	3.92 − 4.98
cytoplasmic vesicle	75	0.0773	0.0157	0.23	0.04 − 0.42	4.62	4.18 − 5.07
plasma membrane	160	0.0753	0.0004	0.25	0.11 − 0.39	4.51	4.18 − 4.85
cell fraction	71	0.0738	0.0219	0.24	0.04 − 0.44	4.6	4.11 − 5.1
protein complex	158	0.0735	0.0006	0.28	0.12 − 0.44	4.49	4.11 − 4.86
perinuclear region of cytoplasm	12	0.0703	0.4048	0.29	-0.45 − 1.02	4.57	2.75 − 6.4
neuron projection	29	0.0703	0.1646	0.51	-0.22 − 1.24	3.86	1.88 − 5.84
clathrin coated vesicle	15	0.0702	0.3399	0.16	-0.19 − 0.51	4.66	3.85 − 5.47
cell part	713	0.0687	0	0.25	0.18 − 0.32	4.47	4.32 − 4.63
mitochondrial part	80	0.0684	0.0191	0.34	0.06 − 0.62	4.46	3.84 − 5.07
cytoplasmic membrane bounded vesicle	60	0.0673	0.0454	0.21	0 − 0.41	4.74	4.25 − 5.23
membrane bounded vesicle	60	0.0673	0.0454	0.21	0 − 0.41	4.74	4.25 − 5.23
mitochondrial matrix	31	0.0662	0.1624	0.31	-0.13 − 0.75	4.55	3.59 − 5.51
intracellular membrane bounded organelle	376	0.0643	0	0.24	0.15 − 0.34	4.44	4.22 − 4.66
membrane bounded organelle	376	0.0643	0	0.24	0.15 − 0.34	4.44	4.22 − 4.66
organelle part	292	0.063	0	0.24	0.13 − 0.35	4.57	4.31 − 4.82
intracellular organelle part	290	0.0624	0	0.24	0.13 − 0.35	4.57	4.32 − 4.83
cytoplasmic part	371	0.062	0	0.25	0.15 − 0.35	4.51	4.28 − 4.74
coated vesicle	17	0.062	0.3353	0.16	-0.19 − 0.51	4.69	3.88 − 5.49
melanosome	32	0.0617	0.1703	0.22	-0.1 − 0.54	4.78	3.95 − 5.6
pigment granule	32	0.0617	0.1703	0.22	-0.1 − 0.54	4.78	3.95 − 5.6
cytoplasm	345	0.0604	0	0.25	0.15 − 0.36	4.5	4.24 − 4.75
intracellular organelle	448	0.0583	0	0.24	0.15 − 0.32	4.48	4.28 − 4.68
organelle	449	0.0581	0	0.23	0.15 − 0.32	4.48	4.28 − 4.68
synaptic vesicle	13	0.0579	0.4283	0.15	-0.25 − 0.54	4.65	3.76 − 5.54
mitochondrial membrane	42	0.0578	0.1252	0.36	-0.1 − 0.82	4.48	3.46 − 5.5
intracellular part	604	0.0574	0	0.23	0.16 − 0.31	4.51	4.34 − 4.69
cytoplasmic vesicle part	20	0.0574	0.3089	0.18	-0.19 − 0.56	4.9	4.04 − 5.76
cell projection	59	0.0542	0.076	0.32	-0.03 − 0.67	4.37	3.44 − 5.31
macromolecular complex	180	0.0497	0.0026	0.23	0.08 − 0.38	4.56	4.21 − 4.91
intracellular	91	0.0481	0.0367	0.22	0.01 − 0.43	4.32	3.85 − 4.79
nuclear part	58	0.0468	0.103	0.19	-0.04 − 0.43	4.51	3.96 − 5.07
cell cell junction	12	0.0441	0.5125	0.31	-0.7 − 1.31	4.11	1.63 − 6.59
organelle inner membrane	37	0.0404	0.233	0.32	-0.22 − 0.86	4.51	3.34 − 5.67
intracellular non membrane bounded organelle	124	0.0369	0.0325	0.2	0.02 − 0.38	4.63	4.17 − 5.09
non membrane bounded organelle	124	0.0369	0.0325	0.2	0.02 − 0.38	4.63	4.17 − 5.09
endoplasmic reticulum	50	0.0353	0.1913	0.19	-0.1 − 0.47	4.57	3.85 − 5.28
vesicular fraction	15	0.0342	0.5096	0.17	-0.37 − 0.7	4.84	3.6 − 6.09
microsome	13	0.0271	0.5911	0.18	-0.54 − 0.91	4.78	3.01 − 6.55
adherens junction	10	0.0255	0.6593	0.19	-0.76 − 1.14	4.58	2.31 − 6.86
anchoring junction	10	0.0255	0.6593	0.19	-0.76 − 1.14	4.58	2.31 − 6.86
contractile fiber part	12	0.0248	0.6248	-0.15	-0.83 − 0.52	5.73	4.16 − 7.3
cytoskeleton	80	0.0215	0.1946	0.16	-0.08 − 0.39	4.83	4.22 − 5.43
mitochondrial inner membrane	36	0.018	0.4357	0.2	-0.32 − 0.73	4.8	3.66 − 5.94
extrinsic to membrane	12	0.0131	0.7233	0.09	-0.46 − 0.64	4.72	3.34 − 6.1
nucleolus	26	0.0105	0.6191	0.09	-0.28 − 0.46	4.88	3.95 − 5.82
ribonucleoprotein complex	24	0.0093	0.6535	0.11	-0.4 − 0.62	4.56	3.43 − 5.7
cell projection part	10	0.0053	0.8418	0.05	-0.51 − 0.61	4.92	3.56 − 6.27
soluble fraction	15	0.0035	0.8351	0.07	-0.65 − 0.79	4.81	3.08 − 6.54
actin cytoskeleton	15	0.0004	0.944	0.01	-0.36 − 0.38	5.08	4.21 − 5.95
chromosomal part	12	0.0002	0.9623	0.01	-0.55 − 0.57	4.93	3.8 − 6.06
nucleoplasm part	10	0.0001	0.9793	0.01	-0.75 − 0.77	4.68	3.01 − 6.35

## Sheet: BP_Rank_Order_Change
Category	Human ACC R2	Chimpanzee ACC R2	Human CN R2	Chimpanzee CN R2	Rank change: Human ACC to Chimpanzee ACC	Rank change: Human ACC to Human CN	Rank change: Chimpanzee ACC to Chimpanzee CN	Scaled rank change: Human ACC to Chimpanzee ACC	Scaled rank change: Human ACC to Human CN	Scaled rank change: Chimpanzee ACC to Chimpanzee CN
acetyl-CoA catabolic process	0.2892	0.3592	0	0.0108	2.5	200	166	1.16279	93.0233	77.2093
acetyl-CoA metabolic process	0.2455	0.1982	0.0003	0.0078	33	183.5	131	15.3488	85.3488	60.9302
actin cytoskeleton organization	0.001	0.0018	0.0491	0.0503	3	76	93.5	1.39535	35.3488	43.4884
actin filament-based process	0.0013	0.0014	0.0534	0.053	11	80	104	5.11628	37.2093	48.3721
alcohol catabolic process	0.0405	0.0069	0.1639	0.0469	63	72	72	29.3023	33.4884	33.4884
amine catabolic process	0.1034	0.0426	0.1532	0.1586	55	18	84	25.5814	8.37209	39.0698
amino acid catabolic process	0.0873	0.0347	0.1662	0.1676	58	37	100	26.9767	17.2093	46.5116
amino acid metabolic process	0.1026	0.0087	0.1583	0.111	103.5	22.5	115	48.1395	10.4651	53.4884
anatomical structure development	0.0053	0.0233	0	0.0012	19	31	38	8.83721	14.4186	17.6744
anatomical structure morphogenesis	0.0052	0.0151	0.0046	0.0021	9	7	22	4.18605	3.25581	10.2326
behavior	0.0721	0.0071	0.0302	0.0175	86	38	29	40	17.6744	13.4884
biological adhesion	0.1801	0.2315	0.0635	0.0461	3	71	88	1.39535	33.0233	40.9302
biological regulation	0.0323	0.0476	0.0042	0.0072	8	43	58	3.72093	20	26.9767
biopolymer biosynthetic process	0.1164	0.2069	0.0787	0.1506	25	19	10	11.6279	8.83721	4.65116
biopolymer catabolic process	0.4005	0.3497	NA	NA	12	NA	NA	5.5814	NA	NA
biopolymer metabolic process	0.1321	0.1528	0.0833	0.0993	21	29	5	9.76744	13.4884	2.32558
biopolymer modification	0.2051	0.1975	0.0902	0.0903	25	50	24	11.6279	23.2558	11.1628
biosynthetic process	0.0905	0.1172	0.0457	0.0634	4	42	2	1.86047	19.5349	0.930233
carbohydrate catabolic process	0.0436	0.0064	0.1673	0.0498	69	73	79	32.093	33.9535	36.7442
carbohydrate metabolic process	0.0009	0.0026	0.0002	0.0017	2	3	2	0.930233	1.39535	0.930233
carboxylic acid metabolic process	0.1035	0.0661	0.0792	0.0867	38	10	35	17.6744	4.65116	16.2791
catabolic process	0.0112	0.0166	0.0022	0.0011	1	17.5	33.5	0.465116	8.13953	15.5814
cation homeostasis	0.0116	0.0457	0.0319	0.0153	41	32	39	19.0698	14.8837	18.1395
cation transport	0.0815	0.1357	0.1043	0.1161	11	26	18	5.11628	12.093	8.37209
cell adhesion	0.1801	0.2315	0.0635	0.0461	3	71	88	1.39535	33.0233	40.9302
cell communication	0.0152	0.0257	0.0029	0.0029	1	22	32	0.465116	10.2326	14.8837
cell cycle	0.6185	0.6346	0.3121	0.1866	0	28	41	0	13.0233	19.0698
cell cycle phase	0.2162	0.2461	NA	NA	1	NA	NA	0.465116	NA	NA
cell cycle process	0.1999	0.2239	0.1083	0.153	3	35	16	1.39535	16.2791	7.44186
cell death	0.0018	0.13	0.0004	0.0188	105.5	5.5	66	49.0698	2.55814	30.6977
cell differentiation	0.0123	0.0264	0.0744	0.0668	7	70	74	3.25581	32.5581	34.4186
cell migration	0.0121	0.0236	NA	NA	4	NA	NA	1.86047	NA	NA
cell motility	0.0171	0.0212	0.1137	0.0181	7	93	10	3.25581	43.2558	4.65116
cell motion	0.0182	0.0432	0.0213	0.0237	26	4	12	12.093	1.86047	5.5814
cell proliferation	0.3062	0.3027	NA	NA	10	NA	NA	4.65116	NA	NA
cell surface receptor linked signal transduction	0.0549	0.1055	0.0109	0.0093	16	58.5	83	7.44186	27.2093	38.6047
cell-cell adhesion	0.2489	0.2751	0.0579	0.0004	4	96	186	1.86047	44.6512	86.5116
cell-cell signaling	0.1769	0.158	0.0129	0.012	35	127	100	16.2791	59.0698	46.5116
cellular alcohol metabolic process	0.0458	0.0074	0.0863	0.0436	65	41	59	30.2326	19.0698	27.4419
cellular amine metabolic process	0.1384	0.0364	0.1293	0.1053	95	13	74	44.186	6.04651	34.4186
cellular amino acid and derivative metabolic process	0.1257	0.0313	0.1155	0.0915	89	3	74	41.3953	1.39535	34.4186
cellular biopolymer biosynthetic process	0.1164	0.2069	0.0787	0.1506	25	19	10	11.6279	8.83721	4.65116
cellular biopolymer metabolic process	0.1129	0.1561	0.0664	0.1266	5	35	13	2.32558	16.2791	6.04651
cellular biosynthetic process	0.0789	0.0997	0.0298	0.0467	3	44	19	1.39535	20.4651	8.83721
cellular carbohydrate catabolic process	0.0436	0.0064	0.1673	0.0498	69	73	79	32.093	33.9535	36.7442
cellular carbohydrate metabolic process	0.0238	0.0086	0.0262	0.0131	33	2	15.5	15.3488	0.930233	7.2093
cellular catabolic process	0.0089	0.0144	0.0011	0.0008	4	22	28.5	1.86047	10.2326	13.2558
cellular cation homeostasis	0.0654	0.1642	0.0754	0.0553	35.5	9.5	32	16.5116	4.4186	14.8837
cellular chemical homeostasis	0.15	0.2206	0.177	0.1244	7	3.5	27.5	3.25581	1.62791	12.7907
cellular component assembly	0.0256	0.0738	0.0019	0.0001	36	42	99.5	16.7442	19.5349	46.2791
cellular component organization	0.006	0.0379	0.0022	0.002	40	6.5	56	18.6047	3.02326	26.0465
cellular developmental process	0.0273	0.0444	0.102	0.0934	14	72	56	6.51163	33.4884	26.0465
cellular homeostasis	0.1355	0.2106	0.177	0.1244	9	4	22	4.18605	1.86047	10.2326
cellular ion homeostasis	0.15	0.2206	0.177	0.1244	7	3.5	27.5	3.25581	1.62791	12.7907
cellular lipid metabolic process	0.0015	0.0384	0.0138	0	57	32	74.5	26.5116	14.8837	34.6512
cellular macromolecular complex assembly	0.0141	0.0378	0.0632	0.0522	19	52	34	8.83721	24.186	15.814
cellular macromolecular complex subunit organization	0.0141	0.0378	0.0632	0.0522	19	52	34	8.83721	24.186	15.814
cellular macromolecule biosynthetic process	0.1033	0.2043	0.0692	0.1464	33	22	9	15.3488	10.2326	4.18605
cellular macromolecule catabolic process	0.0061	0.0149	0.0944	0.0651	5	105	87	2.32558	48.8372	40.4651
cellular macromolecule metabolic process	0.0346	0.0619	0.0312	0.0257	18	4	24	8.37209	1.86047	11.1628
cellular metabolic process	0.0263	0.0348	0.0179	0.0207	1	13	1	0.465116	6.04651	0.465116
cellular nitrogen compound metabolic process	0.1268	0.0398	0.1061	0.0942	76	9	63	35.3488	4.18605	29.3023
cellular process	0.0318	0.0405	0.0144	0.014	2	27	34	0.930233	12.5581	15.814
cellular protein metabolic process	0.0834	0.1295	0.0504	0.0545	3	31	12	1.39535	14.4186	5.5814
chemical homeostasis	0.0251	0.0535	0.0404	0.0195	25	14	28	11.6279	6.51163	13.0233
coenzyme catabolic process	0.2892	0.3592	0	0.0108	2.5	200	166	1.16279	93.0233	77.2093
coenzyme metabolic process	0.227	0.2339	0.0739	0.057	7	74	63	3.25581	34.4186	29.3023
cofactor catabolic process	0.2892	0.3592	0	0.0108	2.5	200	166	1.16279	93.0233	77.2093
cofactor metabolic process	0.227	0.2339	0.0739	0.057	7	74	63	3.25581	34.4186	29.3023
cognition	0.0401	0.0387	0.0002	0.0019	8	77	60.5	3.72093	35.814	28.1395
cytoskeleton organization	0.0023	0.0154	0.0755	0.0534	16.5	96	68.5	7.67442	44.6512	31.8605
cytoskeleton-dependent intracellular transport	0.3055	0.2145	0.2247	0.1528	32	29	11	14.8837	13.4884	5.11628
death	0.0018	0.13	0.0004	0.0188	105.5	5.5	66	49.0698	2.55814	30.6977
developmental process	0.0091	0.0154	0.0109	0.0089	1.5	0.5	8.5	0.697674	0.232558	3.95349
di-, tri-valent inorganic cation transport	0.0448	0.0304	0.1091	0.1344	29	56	91	13.4884	26.0465	42.3256
electron transport chain	0.3013	0.3549	0.3701	0.2297	4	19	24	1.86047	8.83721	11.1628
endocytosis	0.0085	0.0017	0.0029	0.0159	31	6.5	45.5	14.4186	3.02326	21.1628
establishment of localization	0.0484	0.0907	0.0416	0.045	15	15	21.5	6.97674	6.97674	10
establishment of localization in cell	0.0488	0.0588	0.0148	0.0131	3	45	49.5	1.39535	20.9302	23.0233
establishment of protein localization	0.0018	0.0027	0.003	0	7	13.5	13.5	3.25581	6.27907	6.27907
fatty acid metabolic process	0.1296	0.0276	NA	NA	99.5	NA	NA	46.2791	NA	NA
G-protein coupled receptor protein signaling pathway	0.0614	0.0278	0.0683	0.0666	49	3	69	22.7907	1.39535	32.093
generation of precursor metabolites and energy	0.0029	0.0005	0.0011	0.0033	26.5	8	22.5	12.3256	3.72093	10.4651
glucose catabolic process	0.0405	0.0069	0.1639	0.0469	63	72	72	29.3023	33.4884	33.4884
glucose metabolic process	0.0851	0.026	0.0836	0.0558	69	8.5	62.5	32.093	3.95349	29.0698
glycolysis	0.0551	0.011	0.2134	0.0422	69	72	52	32.093	33.4884	24.186
hexose catabolic process	0.0405	0.0069	0.1639	0.0469	63	72	72	29.3023	33.4884	33.4884
hexose metabolic process	0.0851	0.026	0.0836	0.0558	69	8.5	62.5	32.093	3.95349	29.0698
homeostatic process	0.0077	0.0391	0.024	0.0122	41	26	35	19.0698	12.093	16.2791
immune system process	0.0543	0.1023	0.0114	0.0006	14	56	107	6.51163	26.0465	49.7674
interspecies interaction between organisms	0.0045	0.1391	0.0282	0.0176	102	40	74.5	47.4419	18.6047	34.6512
intracellular protein transport	0.101	0.0784	0.0976	0.1134	26	9	41	12.093	4.18605	19.0698
intracellular signaling cascade	0.0128	0.0016	0.0018	0.0004	44	26	0	20.4651	12.093	0
intracellular transport	0.0403	0.054	0.0003	0.0011	6	73.5	79.5	2.7907	34.186	36.9767
ion homeostasis	0.0499	0.084	0.077	0.035	11	24	24	5.11628	11.1628	11.1628
ion transport	0.2017	0.2408	0.1889	0.1793	2	12	16	0.930233	5.5814	7.44186
lipid catabolic process	0.0257	0.0517	0.0028	0.0081	21	38	57	9.76744	17.6744	26.5116
lipid metabolic process	0.0201	0.0718	0.0169	0.0506	44	4	2	20.4651	1.86047	0.930233
macromolecular complex assembly	0.0241	0.0566	0.0009	0.0001	30	45	89.5	13.9535	20.9302	41.6279
macromolecular complex subunit organization	0.0028	0.0274	0.0121	0.005	30	20	31.5	13.9535	9.30233	14.6512
macromolecule biosynthetic process	0.1022	0.2033	0.0673	0.1311	35	22	14	16.2791	10.2326	6.51163
macromolecule catabolic process	0.0018	0.0099	0.0881	0.066	11	114	95	5.11628	53.0233	44.186
macromolecule metabolic process	0.0312	0.0591	0.0269	0.023	19	11	26	8.83721	5.11628	12.093
membrane invagination	0.0085	0.0017	0.0029	0.0159	31	6.5	45.5	14.4186	3.02326	21.1628
membrane organization	0.0001	0.0164	0.0043	0.0155	41.5	35.5	6	19.3023	16.5116	2.7907
metabolic process	0.0306	0.038	0.0207	0.0213	1	15	6	0.465116	6.97674	2.7907
metal ion transport	0.1165	0.1916	0.1002	0.137	9	6	1	4.18605	2.7907	0.465116
microtubule cytoskeleton organization	0.0353	0.0322	NA	NA	16	NA	NA	7.44186	NA	NA
microtubule-based movement	0.3621	0.393	0.2312	0.1755	3	31	38	1.39535	14.4186	17.6744
microtubule-based process	0.2281	0.2384	0.0561	0.0724	6	92	52	2.7907	42.7907	24.186
monocarboxylic acid metabolic process	0.0005	0.009	0.0462	0.0529	23	77	77	10.6977	35.814	35.814
monosaccharide catabolic process	0.0405	0.0069	0.1639	0.0469	63	72	72	29.3023	33.4884	33.4884
monosaccharide metabolic process	0.0714	0.0216	0.0836	0.0558	62	20	67	28.8372	9.30233	31.1628
monovalent inorganic cation transport	0.1125	0.1996	0.1908	0.1882	23	30	6	10.6977	13.9535	2.7907
multi-organism process	0.001	0.0203	0.0003	0.0348	36	0.5	36	16.7442	0.232558	16.7442
multicellular organismal development	0.0135	0.0126	0.0649	0.0661	15	57	92	6.97674	26.5116	42.7907
multicellular organismal process	0.0087	0.0188	0.02	0.0176	6.5	17.5	10.5	3.02326	8.13953	4.88372
negative regulation of apoptosis	0.0251	0.1618	0.0545	0.0247	79.5	32.5	72	36.9767	15.1163	33.4884
negative regulation of biological process	0.0654	0.1384	0.0276	0.0347	20.5	42	48.5	9.53488	19.5349	22.5581
negative regulation of catalytic activity	0.0609	0	0.1032	0.1706	109	35	169	50.6977	16.2791	78.6047
negative regulation of cellular component organization	0.016	0.0003	0.0012	0.0158	55	32.5	50.5	25.5814	15.1163	23.4884
negative regulation of cellular metabolic process	0.1863	0.263	0.2295	0.2235	10	2	16	4.65116	0.930233	7.44186
negative regulation of cellular process	0.083	0.1753	0.0276	0.0347	31	51.5	68.5	14.4186	23.9535	31.8605
negative regulation of cellular protein metabolic process	0.1693	0.2196	0.3015	0.252	2	8	6	0.930233	3.72093	2.7907
negative regulation of cytoskeleton organization	0.0023	0.0045	NA	NA	8.5	NA	NA	3.95349	NA	NA
negative regulation of developmental process	0.0953	0.2618	0.0615	0.0455	61	25	97	28.3721	11.6279	45.1163
negative regulation of macromolecule metabolic process	0.2034	0.3023	0.312	0.3182	10	2	11	4.65116	0.930233	5.11628
negative regulation of metabolic process	0.1863	0.263	0.2295	0.2235	10	2	16	4.65116	0.930233	7.44186
negative regulation of organelle organization	0.0023	0.0045	NA	NA	8.5	NA	NA	3.95349	NA	NA
negative regulation of programmed cell death	0.0251	0.1618	0.0545	0.0247	79.5	32.5	72	36.9767	15.1163	33.4884
negative regulation of protein metabolic process	0.1693	0.2196	0.3015	0.252	2	8	6	0.930233	3.72093	2.7907
nervous system development	0	0.0764	0.0117	0.0483	104.5	46.5	5	48.6047	21.6279	2.32558
neurological system process	0.022	0.0276	0.0065	0.0076	0.5	20	28.5	0.232558	9.30233	13.2558
nitrogen compound catabolic process	0.1034	0.0426	0.1532	0.1586	55	18	84	25.5814	8.37209	39.0698
nitrogen compound metabolic process	0.1268	0.0398	0.1061	0.0942	76	9	63	35.3488	4.18605	29.3023
nucleobase, nucleoside and nucleotide metabolic process	0.0745	0.0816	0.0475	0.0161	6	27	53	2.7907	12.5581	24.6512
nucleobase, nucleoside, nucleotide and nucleic acid metabolic process	0.0957	0.0932	0.0743	0.0708	16	10	20	7.44186	4.65116	9.30233
nucleoside phosphate metabolic process	0.0605	0.0815	0.0525	0.02	0	13	42	0	6.04651	19.5349
nucleotide metabolic process	0.0605	0.0815	0.0525	0.02	0	13	42	0	6.04651	19.5349
organ development	0.0295	0.0021	0.0513	0.031	60.5	20.5	65	28.1395	9.53488	30.2326
organelle organization	0.0034	0.049	0.0679	0.0298	59	82	13	27.4419	38.1395	6.04651
organic acid metabolic process	0.1035	0.0661	0.0792	0.0867	38	10	35	17.6744	4.65116	16.2791
oxidation reduction	0.107	0.036	0.0777	0.0527	71	15	38	33.0233	6.97674	17.6744
phosphate metabolic process	0.3138	0.4013	0.4387	0.4132	2	18	19	0.930233	8.37209	8.83721
phosphorus metabolic process	0.3138	0.4013	0.4387	0.4132	2	18	19	0.930233	8.37209	8.83721
phosphorylation	0.2729	0.4149	0.4432	0.4111	13	6	22	6.04651	2.7907	10.2326
positive regulation of biological process	0.0595	0.1135	0.0002	0.0129	16	98	78	7.44186	45.5814	36.2791
positive regulation of catalytic activity	0.0309	0.0019	0.1197	0.0762	66	75	124	30.6977	34.8837	57.6744
positive regulation of cell proliferation	0.2662	0.3754	NA	NA	9	NA	NA	4.18605	NA	NA
positive regulation of cellular metabolic process	0.0117	0.1023	NA	NA	68.5	NA	NA	31.8605	NA	NA
positive regulation of cellular process	0.0752	0.1587	0.0003	0.0092	28	103.5	109	13.0233	48.1395	50.6977
positive regulation of developmental process	0.2289	0.3084	0.131	0.1535	6	39	34	2.7907	18.1395	15.814
positive regulation of macromolecule metabolic process	0.0014	0.0301	NA	NA	45	NA	NA	20.9302	NA	NA
positive regulation of metabolic process	0.0117	0.1023	NA	NA	68.5	NA	NA	31.8605	NA	NA
post-translational protein modification	0.1948	0.1928	0.0467	0.0649	23	95	33	10.6977	44.186	15.3488
primary metabolic process	0.0229	0.03	0.0253	0.0226	0	2	8	0	0.930233	3.72093
protein amino acid phosphorylation	0.6777	0.661	0.4401	0.438	0	22	21	0	10.2326	9.76744
protein complex assembly	0.1179	0.126	0.0624	0.045	25	45	34	11.6279	20.9302	15.814
protein folding	0.1084	0.2633	0.0695	0.0022	50	27	172	23.2558	12.5581	80
protein metabolic process	0.0834	0.1295	0.0504	0.0545	3	31	12	1.39535	14.4186	5.5814
protein modification process	0.2065	0.1992	0.0923	0.0923	22	49	26	10.2326	22.7907	12.093
protein transport	0.0018	0.0027	0.003	0	7	13.5	13.5	3.25581	6.27907	6.27907
proteolysis	0	0.0007	0.0025	0.003	3.5	28.5	19.5	1.62791	13.2558	9.06977
purine nucleotide metabolic process	0.0002	0.0027	NA	NA	11	NA	NA	5.11628	NA	NA
regulation of anatomical structure morphogenesis	0.0816	0.1313	0.0362	0.0503	9	41	25.5	4.18605	19.0698	11.8605
regulation of apoptosis	0.0304	0.1938	0.0301	0.0323	86	0	80	40	0	37.2093
regulation of biological process	0.0398	0.0604	0.0105	0.0199	14	41	34	6.51163	19.0698	15.814
regulation of biological quality	0.0004	0.0165	0.0003	0	37.5	5	43.5	17.4419	2.32558	20.2326
regulation of biosynthetic process	0.1458	0.1984	0.1772	0.2446	4	2	15	1.86047	0.930233	6.97674
regulation of catalytic activity	0.001	0.012	0.061	0.0615	23	89	88	10.6977	41.3953	40.9302
regulation of cell communication	0.1026	0.2178	0.0912	0.121	40.5	3.5	26	18.8372	1.62791	12.093
regulation of cell morphogenesis	0.0501	0.1038	0.0196	0.0315	18	42	40	8.37209	19.5349	18.6047
regulation of cell proliferation	0.2355	0.3588	0.0502	0.0669	8	104	70	3.72093	48.3721	32.5581
regulation of cellular biosynthetic process	0.1458	0.1984	0.1772	0.2446	4	2	15	1.86047	0.930233	6.97674
regulation of cellular component organization	0.0003	0.0179	0.0012	0.0004	41.5	18	40	19.3023	8.37209	18.6047
regulation of cellular metabolic process	0.1334	0.1729	0.0772	0.1404	11	37	7	5.11628	17.2093	3.25581
regulation of cellular process	0.0395	0.0648	0.0104	0.0201	17	41	33	7.90698	19.0698	15.3488
regulation of cellular protein metabolic process	0.1244	0.1787	0.042	0.059	3	68	32	1.39535	31.6279	14.8837
regulation of cytoskeleton organization	0.0011	0.0055	NA	NA	4	NA	NA	1.86047	NA	NA
regulation of developmental process	0.0966	0.1819	0.0528	0.054	26	34	44	12.093	15.814	20.4651
regulation of gene expression	0.1091	0.1129	0.1589	0.2465	22	15	60	10.2326	6.97674	27.907
regulation of hydrolase activity	0.1252	0.1919	NA	NA	5	NA	NA	2.32558	NA	NA
regulation of localization	0.2015	0.2827	0.1827	0.2358	11	12	17	5.11628	5.5814	7.90698
regulation of macromolecule biosynthetic process	0.1373	0.1446	0.205	0.2796	31	10	50	14.4186	4.65116	23.2558
regulation of macromolecule metabolic process	0.1223	0.1383	0.0741	0.1463	19	32	28	8.83721	14.8837	13.0233
regulation of metabolic process	0.1334	0.1729	0.0772	0.1404	11	37	7	5.11628	17.2093	3.25581
regulation of molecular function	0.0072	0.0453	0.0149	0.0154	50	18	37	23.2558	8.37209	17.2093
regulation of multicellular organismal process	0.1551	0.1766	0.1719	0.2284	20	7	23	9.30233	3.25581	10.6977
regulation of nucleobase, nucleoside, nucleotide and nucleic acid metabolic process	0.1335	0.1452	0.2879	0.319	28	18	51	13.0233	8.37209	23.7209
regulation of organelle organization	0.0011	0.0055	NA	NA	4	NA	NA	1.86047	NA	NA
regulation of programmed cell death	0.0304	0.1938	0.0301	0.0323	86	0	80	40	0	37.2093
regulation of protein metabolic process	0.1244	0.1787	0.042	0.059	3	68	32	1.39535	31.6279	14.8837
regulation of response to stimulus	0.0006	0.014	0.0272	0.0555	28	58	78	13.0233	26.9767	36.2791
regulation of RNA metabolic process	0.1285	0.1519	0.4128	0.4097	20	31	51	9.30233	14.4186	23.7209
regulation of signal transduction	0.0227	0.0556	0.0206	0.0068	32	1	64	14.8837	0.465116	29.7674
regulation of transcription	0.1469	0.1503	0.5052	0.4937	34	24	58	15.814	11.1628	26.9767
regulation of transcription, DNA-dependent	0.1285	0.1519	0.4128	0.4097	20	31	51	9.30233	14.4186	23.7209
regulation of transport	0.3524	0.3994	NA	NA	1	NA	NA	0.465116	NA	NA
reproductive process	0.2892	0.1706	NA	NA	53	NA	NA	24.6512	NA	NA
response to chemical stimulus	0.0967	0.3052	0.029	0.0334	67	59	116	31.1628	27.4419	53.9535
response to stimulus	0.0809	0.1582	0.0074	0.005	25	77	116.5	11.6279	35.814	54.186
response to stress	0.0521	0.2382	0.0001	0.0019	84	95.5	168.5	39.0698	44.4186	78.3721
RNA metabolic process	0.1409	0.0589	0.0003	0.0158	71	154.5	44.5	33.0233	71.8605	20.6977
secretion	0.0581	0.0331	0.0265	0.0159	38	39	13	17.6744	18.1395	6.04651
secretion by cell	0.0001	0.0005	NA	NA	0	NA	NA	0	NA	NA
sensory perception	0.0295	0.1066	0.0001	0.003	47.5	67	96.5	22.093	31.1628	44.8837
signal transduction	0.0081	0.0109	0.0008	0.0028	4	20	13	1.86047	9.30233	6.04651
synaptic transmission	0.1769	0.158	0.0129	0.012	35	127	100	16.2791	59.0698	46.5116
system development	0.0087	0.1703	0.0171	0.0319	106.5	14.5	69	49.5349	6.74419	32.093
system process	0.0003	0.0057	0.0027	0.0008	15.5	24.5	10.5	7.2093	11.3953	4.88372
transcription	0.2359	0.205	0.3888	0.3694	25	8	17	11.6279	3.72093	7.90698
translation	0.0464	0.2816	NA	NA	99	NA	NA	46.0465	NA	NA
transport	0.0484	0.0907	0.0416	0.045	15	15	21.5	6.97674	6.97674	10
tricarboxylic acid cycle	0.2892	0.3592	0	0.0108	2.5	200	166	1.16279	93.0233	77.2093
vesicle-mediated transport	0.0004	0.0009	0.0011	0.0064	2.5	13.5	23	1.16279	6.27907	10.6977

## Sheet: MF_Rank_Order_Change
Category	Human ACC R2	Chimpanzee ACC R2	Human CN R2	Chimpanzee CN R2	Rank change: Human ACC to Chimpanzee ACC	Rank change: Human ACC to Human CN	Rank change: Chimpanzee ACC to Chimpanzee CN	Scaled rank change: Human ACC to Chimpanzee ACC	Scaled rank change: Human ACC to Human CN	Scaled rank change: Chimpanzee ACC to Chimpanzee CN
actin binding	0.0122	0.0164	0.0016	0.0135	1	7	4	1	7	4
active transmembrane transporter activity	0.0503	0.0875	0.0462	0.0507	13	1	11	13	1	11
adenyl nucleotide binding	0.1117	0.179	0.1563	0.1348	12	5	5	12	5	5
adenyl ribonucleotide binding	0.1217	0.184	0.1591	0.131	9	1.5	9.5	9	1.5	9.5
alkali metal ion binding	0.1284	0.2871	NA	NA	11	NA	NA	11	NA	NA
ATP binding	0.1185	0.1809	0.1591	0.131	9	2.5	8.5	9	2.5	8.5
ATPase activity	0.0917	0.1026	0.0457	0.0477	1	21	17.5	1	21	17.5
ATPase activity, coupled	0.0787	0.0937	0.0388	0.043	5	15	19	5	15	19
ATPase activity, coupled to movement of substances	0.4142	0.3921	0.1978	0.23	1	18	17	1	18	17
ATPase activity, coupled to transmembrane movement of ions	0.3452	0.3507	0.1689	0.2338	2	17	7	2	17	7
ATPase activity, coupled to transmembrane movement of ions, phosphorylative mechanism	0.3268	0.3409	0.1504	0.2286	0	22	12	0	22	12
ATPase activity, coupled to transmembrane movement of substances	0.4142	0.3921	0.1978	0.23	1	18	17	1	18	17
binding	0.029	0.0371	0.0189	0.0176	1	3	4	1	3	4
calcium ion binding	0.0849	0.084	0.1195	0.1342	7	13	31	7	13	31
calmodulin binding	0.2319	0.1196	0.1428	0.164	30	17	20	30	17	20
carbohydrate binding	0.0176	0.0259	0.014	0.0312	0	4	10	0	4	10
catalytic activity	0.0289	0.0284	0.0193	0.0186	5.5	1	3.5	5.5	1	3.5
cation binding	0.037	0.0499	0.0721	0.0747	1	16	25	1	16	25
cation transmembrane transporter activity	0.0695	0.1091	0.0842	0.074	12	10	1	12	10	1
coenzyme binding	0.0173	0.0014	0.0066	0.0736	8	2	42	8	2	42
cofactor binding	0.0094	0.0133	0.0006	0.0243	0	7	11.5	0	7	11.5
cytoskeletal protein binding	0.0032	0.021	0.0046	0.0185	8	5	5	8	5	5
DNA binding	0.0221	0.0463	0.0093	0.0073	5	2	11	5	2	11
electron carrier activity	0.2762	0.3173	0.2641	0.1742	1	3	13	1	3	13
endopeptidase activity	0.0403	0.0121	0.0285	0.0033	16	4	1	16	4	1
enzyme activator activity	0.1024	0.1435	0.0877	0.0787	8	7	13	8	7	13
enzyme binding	0.1549	0.3807	0.0968	0.0534	17	22	59	17	22	59
enzyme regulator activity	0.0118	0.077	0.0041	0.0061	24	2	26	24	2	26
GTP binding	0.1039	0.106	0.089	0.0661	10	7	5	10	7	5
GTPase activator activity	0.1271	0.1365	NA	NA	12	NA	NA	12	NA	NA
GTPase activity	0.0538	0.0586	0.0784	0.0477	7	7	2.5	7	7	2.5
GTPase regulator activity	0.0026	0.0175	0.0069	0.0139	8	8	4	8	8	4
guanyl nucleotide binding	0.1022	0.0837	0.0846	0.0531	19	7	3	19	7	3
guanyl ribonucleotide binding	0.1022	0.0837	0.0846	0.0531	19	7	3	19	7	3
hydrolase activity	0.0066	0.0091	0.0139	0.02	0	10	13	0	10	13
hydrolase activity, acting on acid anhydrides	0.0791	0.084	0.0676	0.0544	2.5	4.5	1	2.5	4.5	1
hydrolase activity, acting on acid anhydrides, catalyzing transmembrane movement of substances	0.4142	0.3921	0.1978	0.23	1	18	17	1	18	17
hydrolase activity, acting on acid anhydrides, in phosphorus-containing anhydrides	0.0791	0.084	0.0676	0.0544	2.5	4.5	1	2.5	4.5	1
hydrolase activity, acting on carbon-nitrogen -but not peptide- bonds	0.0012	0.0065	NA	NA	3	NA	NA	3	NA	NA
hydrolase activity, acting on ester bonds	0.097	0.0293	0.0835	0.0706	31	3	28	31	3	28
identical protein binding	0.1828	0.3113	0.093	0.1425	6	25	13	6	25	13
inorganic cation transmembrane transporter activity	0.2824	0.3321	0.2756	0.2577	0	4	3	0	4	3
ion binding	0.047	0.0689	0.0825	0.0818	6	17	21	6	17	21
ion transmembrane transporter activity	0.1221	0.1644	0.1279	0.1218	3	5	7	3	5	7
iron ion binding	0.2195	0.1177	0.0981	0.1052	31	26	8	31	26	8
isomerase activity	0.1084	0.0431	0.0372	0.0782	38	36	29	38	36	29
kinase activity	0.0981	0.1634	0.1652	0.1093	21	22	10.5	21	22	10.5
ligase activity	0.204	0.1356	0.0076	0.0084	21	66	46	21	66	46
lipid binding	0.0211	0.1661	0.0803	0.0438	57	25	46	57	25	46
lyase activity	0.0994	0.1262	0.0584	0.0243	4	22	35.5	4	22	35.5
magnesium ion binding	0.1148	0.1921	0.0822	0.1284	14	21	12	14	21	12
manganese ion binding	0.0085	0.0005	0.3688	0.5794	5	80	89	5	80	89
metal ion binding	0.0429	0.0657	0.0805	0.0803	3.5	17	24.5	3.5	17	24.5
microtubule binding	0.053	0.0924	NA	NA	13	NA	NA	13	NA	NA
molecular transducer activity	0.0532	0.0671	0.0018	0.0011	0	25.5	26	0	25.5	26
monovalent inorganic cation transmembrane transporter activity	0.3308	0.3786	NA	NA	3	NA	NA	3	NA	NA
motor activity	0.1359	0.1228	0.242	0.1807	20	7	20	20	7	20
nucleic acid binding	0.111	0.149	0.0453	0.0436	4	36	39	4	36	39
nucleoside-triphosphatase activity	0.0603	0.0657	0.0473	0.0396	5.5	6	4.5	5.5	6	4.5
nucleotide binding	0.1086	0.1567	0.1254	0.1106	9	3	6	9	3	6
oxidoreductase activity	0.1242	0.0594	0.1227	0.0795	43	11	25	43	11	25
oxidoreductase activity, acting on CH-OH group of donors	0.4456	0.1965	0.5215	0.287	19	8	7	19	8	7
oxidoreductase activity, acting on NADH or NADPH	0.2175	0.2454	NA	NA	2	NA	NA	2	NA	NA
oxidoreductase activity, acting on the CH-OH group of donors, NAD or NADP as acceptor	0.4486	0.1922	0.5181	0.286	21	10	7	21	10	7
P-P-bond-hydrolysis-driven transmembrane transporter activity	0.4142	0.3921	0.1978	0.23	1	18	17	1	18	17
peptidase activity	0.0844	0.0542	0.0619	0.0069	19	12	15	19	12	15
peptidase activity, acting on L-amino acid peptides	0.0844	0.0542	0.0619	0.0069	19	12	15	19	12	15
phosphatase activity	0.0859	0.0669	0.1521	0.1093	16	21	30.5	16	21	30.5
phosphoprotein phosphatase activity	0.3403	0.1347	0.3002	0.2372	33	6	26	33	6	26
phosphoric ester hydrolase activity	0.1653	0.0312	0.1062	0.0612	59	20	23	59	20	23
phosphotransferase activity, alcohol group as acceptor	0.3588	0.377	0.3119	0.2014	1	6	16	1	6	16
primary active transmembrane transporter activity	0.4142	0.3921	0.1978	0.23	1	18	17	1	18	17
protein binding	0.0182	0.037	0.0081	0.0095	5	0	6	5	0	6
protein dimerization activity	0.1295	0.2432	0.2283	0.2873	8	7	7	8	7	7
protein homodimerization activity	0.2804	0.3696	0.3846	0.3886	4	2	1	4	2	1
protein kinase activity	0.6526	0.6533	0.395	0.3892	0	12	11	0	12	11
purine nucleotide binding	0.1076	0.151	0.1228	0.1067	8	2	7	8	2	7
purine ribonucleotide binding	0.1156	0.1544	0.1239	0.1027	2	4	11	2	4	11
pyrophosphatase activity	0.0802	0.0842	0.0676	0.0544	2	6	3	2	6	3
receptor activity	0.2722	0.3146	0.0914	0.0767	1	32	36	1	32	36
receptor binding	0.0265	0.1003	0.0007	0.0008	26	16	41	26	16	41
ribonucleotide binding	0.1156	0.1544	0.1239	0.1027	2	4	11	2	4	11
RNA binding	0.1414	0.1184	0.0018	0.0004	24	69	49	24	69	49
secondary active transmembrane transporter activity	0.0091	0.0101	0.0988	0.0599	1	48	33	1	48	33
signal transducer activity	0.0532	0.0671	0.0018	0.0011	0	25.5	26	0	25.5	26
small GTPase regulator activity	0.0054	0.0007	0.0073	0.0005	2	7	0	2	7	0
structural constituent of cytoskeleton	0.1115	0.1394	NA	NA	0	NA	NA	0	NA	NA
structural molecule activity	0.0666	0.1427	0.0305	0.0291	28	13	41	28	13	41
substrate-specific transmembrane transporter activity	0.1001	0.1377	0.0909	0.0893	8	2	6	8	2	6
substrate-specific transporter activity	0.0398	0.1225	0.0288	0.0522	30	2	22	30	2	22
transcription regulator activity	0.2474	0.1726	NA	NA	9	NA	NA	9	NA	NA
transferase activity	0.0971	0.137	0.1622	0.1197	11	22	4	11	22	4
transferase activity, transferring phosphorus-containing groups	0.0982	0.1633	0.1663	0.1101	19	22	8	19	22	8
transition metal ion binding	0.0195	0.0284	0.0632	0.0588	0.5	18	24.5	0.5	18	24.5
transmembrane receptor activity	0.4293	0.5092	0.3017	0.2627	2	13	15	2	13	15
transmembrane transporter activity	0.0784	0.1236	0.0723	0.0681	17	1	12	17	1	12
transporter activity	0.0454	0.1174	0.0501	0.0703	23	3	5	23	3	5
tubulin binding	0.053	0.0924	NA	NA	13	NA	NA	13	NA	NA
unfolded protein binding	0.0753	0.4642	NA	NA	62	NA	NA	62	NA	NA
zinc ion binding	0.0262	0.0292	0.0664	0.0537	2	16	19	2	16	19

## Sheet: CC_Rank_Order_Change
Category	Human ACC R2	Chimpanzee ACC R2	Human CN R2	Chimpanzee CN R2	Rank change: Human ACC to Chimpanzee ACC	Rank change: Human ACC to Human CN	Rank change: Chimpanzee ACC to Chimpanzee CN	Scaled rank change: Human ACC to Chimpanzee ACC	Scaled rank change: Human ACC to Human CN	Scaled rank change: Chimpanzee ACC to Chimpanzee CN
actin cytoskeleton	0.0748	0.0136	NA	NA	41	17	58	52.5641	21.7949	74.359
axon	0.0007	0.0034	0.1402	0.0554	5.5	62	42.5	7.05128	79.4872	54.4872
cell fraction	0.0162	0.0344	0.0127	0.0118	2	2	3	2.5641	2.5641	3.84615
cell junction	0.1086	0.1266	0.0817	0.0775	11	10	5	14.1026	12.8205	6.41026
cell part	0.0267	0.0397	0.0095	0.0114	0.5	10.5	10	0.641026	13.4615	12.8205
cell projection	0.0019	0.0034	0.0203	0.0012	3.5	29	3.5	4.48718	37.1795	4.48718
centrosome	0.2958	0.2115	NA	NA	11	NA	NA	14.1026	NA	NA
coated vesicle	0.3367	0.2744	0.1835	0.2101	2	8	5	2.5641	10.2564	6.41026
cytoplasm	0.0072	0.0188	0.0039	0.0072	1.5	5	6.5	1.92308	6.41026	8.33333
cytoplasmic membrane-bounded vesicle	0.1045	0.1681	0.0517	0.0505	3	15	16	3.84615	19.2308	20.5128
cytoplasmic part	0.0128	0.0263	0.0134	0.0113	2	7	4	2.5641	8.97436	5.12821
cytoplasmic vesicle	0.0388	0.0482	0.0058	0.0002	5	27	31	6.41026	34.6154	39.7436
cytoplasmic vesicle part	0.016	0.0001	0.0007	0.0224	13	14	31	16.6667	17.9487	39.7436
cytoskeletal part	0.0597	0.0826	0.042	0.0447	2	2	3	2.5641	2.5641	3.84615
cytoskeleton	0.0281	0.0506	0.0037	0.0084	7	22	26	8.97436	28.2051	33.3333
cytosol	0.0071	0.0199	0.1395	0.1023	5	52	47	6.41026	66.6667	60.2564
endoplasmic reticulum	0.0008	0.002	0.0001	0.0028	2	1.5	0	2.5641	1.92308	0
endoplasmic reticulum membrane	0.0069	0	0.0969	0.0189	8	50	29	10.2564	64.1026	37.1795
endoplasmic reticulum part	0.0064	0	0.0923	0.018	7	49.5	27	8.97436	63.4615	34.6154
extracellular region	0.0063	0.0308	0.0146	0.0184	11	18	11	14.1026	23.0769	14.1026
extracellular region part	0.0073	0.0828	0.0152	0.0048	31	14	38	39.7436	17.9487	48.7179
extracellular space	0.0427	0.2411	0.03	0	29	2	67	37.1795	2.5641	85.8974
Golgi apparatus	0.079	0.0898	0.0334	0.0453	10	17	4	12.8205	21.7949	5.12821
Golgi apparatus part	0.033	0.019	0.0012	0.0217	18	29	19	23.0769	37.1795	24.359
Golgi membrane	0.0929	0.1537	0.1092	0.1332	2	2	10	2.5641	2.5641	12.8205
insoluble fraction	0.0267	0.0421	0.0226	0.0156	2.5	8.5	3.5	3.20513	10.8974	4.48718
integral to membrane	0.1195	0.1729	0.0543	0.0735	6	18	5	7.69231	23.0769	6.41026
integral to plasma membrane	0.1814	0.4073	0.0044	0.058	4	63	22	5.12821	80.7692	28.2051
intermediate filament	0.0736	0.2525	NA	NA	18	NA	NA	23.0769	NA	NA
intracellular	0.0172	0.0707	0.1464	0.1217	22	46	24	28.2051	58.9744	30.7692
intracellular membrane-bounded organelle	0.0315	0.0465	0.0138	0.017	0	7	5	0	8.97436	6.41026
intracellular non-membrane-bounded organelle	0.0245	0.0457	0.0081	0.01	6.5	10.5	17	8.33333	13.4615	21.7949
intracellular organelle	0.0294	0.0396	0.013	0.015	6	8	1	7.69231	10.2564	1.28205
intracellular organelle part	0.0385	0.0539	0.0188	0.0089	0	5.5	25.5	0	7.05128	32.6923
intracellular part	0.0234	0.0356	0.0105	0.0123	0	4	2	0	5.12821	2.5641
intrinsic to membrane	0.1166	0.1618	0.0454	0.0578	8	21	6	10.2564	26.9231	7.69231
intrinsic to plasma membrane	0.1814	0.4073	0.0044	0.058	4	63	22	5.12821	80.7692	28.2051
macromolecular complex	0.0278	0.0702	0.0287	0.0129	13	9	20	16.6667	11.5385	25.641
melanosome	0.0736	0.2699	0.0353	0.0524	19.5	10.5	25	25	13.4615	32.0513
membrane	0.0446	0.0757	0.0103	0.0133	0	26	21	0	33.3333	26.9231
membrane coat	0.1137	0.1028	0.0112	0.1032	14	46	13	17.9487	58.9744	16.6667
membrane fraction	0.0228	0.0418	0.0173	0.0116	7	9	11	8.97436	11.5385	14.1026
membrane part	0.0767	0.1013	0.0227	0.0198	4	19	17	5.12821	24.359	21.7949
membrane-bounded organelle	0.0315	0.0465	0.0138	0.017	0	7	5	0	8.97436	6.41026
membrane-bounded vesicle	0.1045	0.1681	0.0517	0.0505	3	15	16	3.84615	19.2308	20.5128
membrane-enclosed lumen	0.2673	0.0065	NA	NA	64	NA	NA	82.0513	NA	NA
microsome	0.0528	0.0057	NA	NA	34	NA	NA	43.5897	NA	NA
microtubule	0.2091	0.2707	0.1266	0.0619	1	11	17	1.28205	14.1026	21.7949
microtubule associated complex	0.0562	0.1009	0.1504	0.0905	5	23	12	6.41026	29.4872	15.3846
microtubule organizing center	0.0032	0.0232	NA	NA	11	NA	NA	14.1026	NA	NA
mitochondrial inner membrane	0.0633	0.1781	0.0462	0.0749	16	0	5	20.5128	0	6.41026
mitochondrial matrix	0.0982	0.1386	0.0853	0.0405	6	3	15	7.69231	3.84615	19.2308
mitochondrial membrane	0.0666	0.1533	0.0741	0.0969	8	5	6	10.2564	6.41026	7.69231
mitochondrial membrane part	0.1322	0.2394	0.1846	0.0567	1	1	16	1.28205	1.28205	20.5128
mitochondrial part	0.0703	0.1047	0.0691	0.0536	3	2	4	3.84615	2.5641	5.12821
mitochondrion	0.0656	0.0996	0.0545	0.0549	1	3	1	1.28205	3.84615	1.28205
neuron projection	0.0082	0.0903	0.0001	0.0286	31	13.5	9	39.7436	17.3077	11.5385
non-membrane-bounded organelle	0.0245	0.0457	0.0081	0.01	6.5	10.5	17	8.33333	13.4615	21.7949
nuclear part	0.1386	0.2135	0.0338	0.0228	4	30	29	5.12821	38.4615	37.1795
nucleolus	0.0006	0	NA	NA	1	NA	NA	1.28205	NA	NA
nucleus	0.0344	0.0412	0.02	0.0192	8	2	6	10.2564	2.5641	7.69231
organelle	0.0294	0.0396	0.013	0.015	6	8	1	7.69231	10.2564	1.28205
organelle inner membrane	0.0992	0.2333	0.0923	0.1303	5	2.5	0	6.41026	3.20513	0
organelle membrane	0.0791	0.096	0.0425	0.0323	9	12	9	11.5385	15.3846	11.5385
organelle outer membrane	0.4826	0.5581	0.0835	0.0791	0	22	18	0	28.2051	23.0769
organelle part	0.0387	0.054	0.0188	0.0089	0	6.5	26.5	0	8.33333	33.9744
outer membrane	0.4826	0.5581	0.0835	0.0791	0	22	18	0	28.2051	23.0769
perinuclear region of cytoplasm	0.0076	0.0188	NA	NA	0.5	NA	NA	0.641026	NA	NA
pigment granule	0.0736	0.2699	0.0353	0.0524	19.5	10.5	25	25	13.4615	32.0513
plasma membrane	0.0245	0.0641	0.011	0.0172	16	5	11	20.5128	6.41026	14.1026
plasma membrane part	0.0812	0.1398	0.0157	0.0156	3	30	30.5	3.84615	38.4615	39.1026
protein complex	0.0362	0.0622	0.0356	0.012	3	7	20	3.84615	8.97436	25.641
ribonucleoprotein complex	0.0435	0.2743	NA	NA	33	NA	NA	42.3077	NA	NA
soluble fraction	0.0796	0.0071	0.0725	0.0525	46	5	36	58.9744	6.41026	46.1538
synapse	0.1726	0.1978	0.1473	0.1503	7	4	5	8.97436	5.12821	6.41026
vesicle	0.0443	0.0486	0.009	0.0011	7	27	31	8.97436	34.6154	39.7436
vesicle membrane	0.0023	0.0369	0.0019	0.0075	17	0	14	21.7949	0	17.9487
vesicular fraction	0.0056	0.0029	0.0051	0.0469	1	3	36	1.28205	3.84615	46.1538
